# Supplementary material for: Di-μ-iodido-bis­{[(R)-(+)-2,2′-bis­(di­phenyl­phosphan­yl)-1,1′-binaphthyl-κ2 P,P′]copper(I)} 0.67-hydrate
Source: Acta Crystallogr Sect E Struct Rep Online. 2012 Mar 24;68(Pt 4):m466–7. doi: 10.1107/S1600536812011051 (PMC3343858; doi:10.1107/S1600536812011051)
Supplement: Supplementary file 1 [file e-68-0m466-sup1.cif]

##############################################################################
#                                                                            #
# This CIF contains the data in a paper accepted for publication in          #
# Acta Crystallographica Section E. It conforms to the requirements of       #
# Notes for Authors for Acta Crystallographica Section E, and has been       #
# peer reviewed under the auspices of the IUCr Commission on Journals.       #
#                                                                            #
# Full details of the Crystallographic Information File format               #
# are given in the paper "The Crystallographic Information File (CIF):       #
# a New Standard Archive File for Crystallography" by S. R. Hall, F. H.      #
# Allen and I. D. Brown [Acta Cryst. (1991), A47, 655-685].                  #
#                                                                            #
# The current version of the core CIF dictionary is obtainable from          #
# ftp://ftp.iucr.org/pub/cif_core.dic.                                       #
#                                                                            #
# Software is freely available for graphical display of the structure(s)     #
# in this CIF. For information consult the CIF software page                 #
# http://www.iucr.org/resources/cif/software.                                #
#                                                                            #
# This file may be used for bona fide research purposes within the           #
# scientific community so long as proper attribution is given to the journal # 
# article from which it was obtained.                                        #
#                                                                            #
##############################################################################
data_I
_audit_creation_method     SHELXL-97
_chemical_name_systematic
;
Di-\m-iodido-bis{[(<i>R</i>)-(+)-2,2'-bis(diphenylphosphanyl)-
1,1'-binaphthyl-\k^2^<i>P</i>,<i>P</i>']copper(I)} 0.67-hydrate
;
_chemical_name_common     ?
_chemical_formula_moiety     'C88 H64 Cu2 I2 P4, 0.67(H2 O)'
_chemical_formula_sum     'C88 H65.33 Cu2 I2 O0.67 P4'
_chemical_formula_iupac     '[Cu2 I2 (C44 H32 P2)2], 0.67H2 O'
_chemical_formula_weight     1638.16
_chemical_melting_point     ?
_symmetry_cell_setting     hexagonal
_symmetry_space_group_name_H-M     'P 63'
loop_
    _symmetry_equiv_pos_as_xyz
    'x, y, z'
    '-y, x-y, z'
    '-x+y, -x, z'
    '-x, -y, z+1/2'
    'y, -x+y, z+1/2'
    'x-y, x, z+1/2'
_cell_length_a     25.573(3)
_cell_length_b     25.573(3)
_cell_length_c     18.593(2)
_cell_angle_alpha     90.00
_cell_angle_beta     90.00
_cell_angle_gamma     120.00
_cell_volume     10530(2)
_cell_formula_units_Z     6
_cell_measurement_reflns_used     482
_cell_measurement_theta_min     2.5
_cell_measurement_theta_max     25.0
_cell_measurement_temperature     123(2)
_exptl_crystal_description     blocks
_exptl_crystal_colour     yellow
_exptl_crystal_size_max     0.40
_exptl_crystal_size_mid     0.20
_exptl_crystal_size_min     0.15
_exptl_crystal_density_diffrn     1.550
_exptl_crystal_density_meas     ?
_exptl_crystal_density_method     'not measured'
_exptl_crystal_F_000     4936
_exptl_absorpt_coefficient_mu     1.626
_exptl_absorpt_correction_type     multi-scan
_exptl_absorpt_process_details     '(SADABS; Sheldrick, 1996)'
_exptl_absorpt_correction_T_min     0.6957
_exptl_absorpt_correction_T_max     0.8014
_exptl_special_details
;
dx = 45 mm, 160 sec./\%., 1 \%., 9 sets, 859 frames
;
_diffrn_ambient_temperature     123(2)
_diffrn_radiation_type     MoK\a
_diffrn_radiation_wavelength     0.71073
_diffrn_radiation_source     'fine-focus sealed tube'
_diffrn_radiation_monochromator     graphite
_diffrn_measurement_device_type     'Bruker--Nonius KappaCCD'
_diffrn_measurement_method     'rotation in \f and \w, 1 \%'
_diffrn_detector_area_resol_mean     ?
_diffrn_reflns_number     187180
_diffrn_reflns_av_R_equivalents     0.0413
_diffrn_reflns_av_sigmaI/netI     0.0174
_diffrn_reflns_theta_min     2.97
_diffrn_reflns_theta_max     27.48
_diffrn_reflns_theta_full     27.48
_diffrn_measured_fraction_theta_max     0.998
_diffrn_measured_fraction_theta_full     0.998
_diffrn_reflns_limit_h_min     -33
_diffrn_reflns_limit_h_max     33
_diffrn_reflns_limit_k_min     -33
_diffrn_reflns_limit_k_max     33
_diffrn_reflns_limit_l_min     -24
_diffrn_reflns_limit_l_max     24
_diffrn_standards_number     ?
_diffrn_standards_interval_count     ?
_diffrn_standards_interval_time     ?
_diffrn_standards_decay_%     ?
_refine_special_details
;
Refinement of <i>F</i>^2^ against ALL reflections. The weighted <i>R</i>-factor
<i>wR</i> and goodness of fit <i>S</i> are based on <i>F</i>^2^, conventional
<i>R</i>-factors <i>R</i> are based on <i>F</i>, with <i>F</i> set to zero for
negative <i>F</i>^2^. The threshold expression of <i>F</i>^2^ >
\s(<i>F</i>^2^) is used only for calculating <i>R</i>-factors(gt) <i>etc</i>.
and is not relevant to the choice of reflections for refinement.
<i>R</i>-factors based on <i>F</i>^2^ are statistically about twice as large
as those based on <i>F</i>, and <i>R</i>- factors based on ALL data will be
even larger. 2 water molecules disordered about 2 position (s.o.f.= 1/3) and
the 3-fold axis (Wyckoff letter a).
Using SQUEEZE there are 2 voids in the crystal structure in 0,0,<i>z</i> and
0,0,<i>z</i> + 1/2 with 40 electrons. This could be assigned as 2 water
molecules per void or 4 water molecules per unit cell. In the difference
Fourier 2 peaks are found, which are refined as 1/3 water molecule,
respectively (6 <i>x</i> 0.33333 water molecules = 2 water molecules). See
also the SQUEEZE output included in the cif-file, even if the SQUEEZE-data are
not used for the refinement.
;
_reflns_number_total     16098
_reflns_number_gt     15085
_reflns_threshold_expression     I>2\s(I)
_refine_ls_structure_factor_coef     Fsqd
_refine_ls_matrix_type     full
_refine_ls_R_factor_all     0.0351
_refine_ls_R_factor_gt     0.0299
_refine_ls_wR_factor_gt     0.0765
_refine_ls_wR_factor_ref     0.0811
_refine_ls_goodness_of_fit_ref     1.091
_refine_ls_restrained_S_all     1.091
_refine_ls_number_reflns     16098
_refine_ls_number_parameters     873
_refine_ls_number_restraints     1
_refine_ls_hydrogen_treatment     constr
_refine_ls_weighting_scheme     calc
_refine_ls_weighting_details
        'calc w=1/[\s^2^(Fo^2^)+(0.0381P)^2^+15.8300P] where P=(Fo^2^+2Fc^2^)/3'
_atom_sites_solution_hydrogens     geom
_atom_sites_solution_primary     direct
_atom_sites_solution_secondary     difmap
_refine_ls_shift/su_max     0.003
_refine_ls_shift/su_mean     0.000
_refine_diff_density_max     1.624
_refine_diff_density_min     -0.567
_refine_ls_extinction_method     none
_refine_ls_extinction_coef     ?
_refine_ls_abs_structure_details     'Flack (1983), 7802 Friedel pairs'
_refine_ls_abs_structure_Flack     -0.014(9)
loop_
    _atom_type_symbol
    _atom_type_description
    _atom_type_scat_dispersion_real
    _atom_type_scat_dispersion_imag
    _atom_type_scat_source
    'C' 'C' 0.0033 0.0016
                         'International Tables Vol C Tables 4.2.6.8 and 6.1.1.4'
    'H' 'H' 0.0000 0.0000
                         'International Tables Vol C Tables 4.2.6.8 and 6.1.1.4'
    'P' 'P' 0.1023 0.0942
                         'International Tables Vol C Tables 4.2.6.8 and 6.1.1.4'
    'Cu' 'Cu' 0.3201 1.2651
                         'International Tables Vol C Tables 4.2.6.8 and 6.1.1.4'
    'I' 'I' -0.4742 1.8119
                         'International Tables Vol C Tables 4.2.6.8 and 6.1.1.4'
    'O' 'O' 0.0106 0.0060
                         'International Tables Vol C Tables 4.2.6.8 and 6.1.1.4'
_computing_data_collection     'COLLECT (Nonius, 1998)'
_computing_cell_refinement     'EVALCCD (Duisenberg <i>et al.</i>, 2003)'
_computing_data_reduction     'EVALCCD (Duisenberg <i>et al.</i>, 2003)'
_computing_structure_solution     'SHELXS97 (Sheldrick, 2008)'
_computing_structure_refinement     'SHELXL97 (Sheldrick, 2008)'
_computing_molecular_graphics     'SHELXL-Plus (Sheldrick, 2008)'
_computing_publication_material     'SHELXL97 (Sheldrick, 2008)'
loop_
    _atom_site_type_symbol
    _atom_site_label
    _atom_site_fract_x
    _atom_site_fract_y
    _atom_site_fract_z
    _atom_site_U_iso_or_equiv
    _atom_site_adp_type
    _atom_site_calc_flag
    _atom_site_refinement_flags
    _atom_site_occupancy
    _atom_site_symmetry_multiplicity
    _atom_site_disorder_assembly
    _atom_site_disorder_group
    I I1 0.649693(11) 0.635358(10) 0.530482(12) 0.02538(6) Uani d . 1 1 . .
    I I2 0.639453(10) 0.634461(10) 0.752730(11) 0.02365(5) Uani d . 1 1 . .
    Cu Cu1 0.587858(17) 0.564088(17) 0.63856(3) 0.02186(8) Uani d . 1 1 . .
    Cu Cu2 0.664298(19) 0.707200(18) 0.64190(3) 0.02543(9) Uani d . 1 1 . .
    P P1 0.60181(4) 0.48336(4) 0.65234(5) 0.02005(17) Uani d . 1 1 . .
    P P2 0.48484(4) 0.51442(4) 0.62751(5) 0.02196(18) Uani d . 1 1 . .
    P P3 0.61597(4) 0.76126(4) 0.65309(5) 0.02046(18) Uani d . 1 1 . .
    P P4 0.76011(4) 0.78585(4) 0.62223(5) 0.02411(19) Uani d . 1 1 . .
    C C1 0.53582(15) 0.43087(16) 0.70518(18) 0.0185(6) Uani d . 1 1 . .
    C C2 0.54183(17) 0.43578(17) 0.78088(19) 0.0233(7) Uani d . 1 1 . .
    H H2 0.5801 0.4627 0.8013 0.028 Uiso calc R 1 1 . .
    C C3 0.49428(18) 0.40297(17) 0.82468(19) 0.0240(7) Uani d . 1 1 . .
    H H3 0.4988 0.4090 0.8752 0.029 Uiso calc R 1 1 . .
    C C4 0.43803(18) 0.35992(18) 0.7960(2) 0.0241(8) Uani d . 1 1 . .
    C C5 0.38897(19) 0.32306(19) 0.8411(2) 0.0297(8) Uani d . 1 1 . .
    H H5 0.3935 0.3276 0.8918 0.036 Uiso calc R 1 1 . .
    C C6 0.3358(2) 0.2816(2) 0.8129(2) 0.0352(9) Uani d . 1 1 . .
    H H6 0.3032 0.2567 0.8440 0.042 Uiso calc R 1 1 . .
    C C7 0.32773(17) 0.27438(18) 0.7383(2) 0.0299(8) Uani d . 1 1 . .
    H H7 0.2902 0.2442 0.7191 0.036 Uiso calc R 1 1 . .
    C C8 0.37409(17) 0.31097(17) 0.6931(2) 0.0253(7) Uani d . 1 1 . .
    H H8 0.3679 0.3068 0.6426 0.030 Uiso calc R 1 1 . .
    C C9 0.43090(17) 0.35477(17) 0.72019(19) 0.0225(7) Uani d . 1 1 . .
    C C10 0.48000(16) 0.39400(16) 0.67476(18) 0.0188(7) Uani d . 1 1 . .
    C C11 0.46868(15) 0.39819(16) 0.59613(18) 0.0188(7) Uani d . 1 1 . .
    C C12 0.45826(15) 0.35021(16) 0.54791(18) 0.0202(7) Uani d . 1 1 . .
    C C13 0.45643(16) 0.29703(17) 0.5715(2) 0.0255(7) Uani d . 1 1 . .
    H H13 0.4620 0.2924 0.6211 0.031 Uiso calc R 1 1 . .
    C C14 0.44686(17) 0.25196(17) 0.5250(2) 0.0301(8) Uani d . 1 1 . .
    H H14 0.4453 0.2162 0.5421 0.036 Uiso calc R 1 1 . .
    C C15 0.43927(19) 0.2588(2) 0.4508(2) 0.0348(9) Uani d . 1 1 . .
    H H15 0.4330 0.2276 0.4181 0.042 Uiso calc R 1 1 . .
    C C16 0.44089(18) 0.30915(19) 0.4261(2) 0.0313(8) Uani d . 1 1 . .
    H H16 0.4360 0.3132 0.3761 0.038 Uiso calc R 1 1 . .
    C C17 0.44978(16) 0.35621(18) 0.4740(2) 0.0249(8) Uani d . 1 1 . .
    C C18 0.44980(17) 0.40842(18) 0.44962(18) 0.0262(8) Uani d . 1 1 . .
    H H18 0.4446 0.4128 0.3998 0.031 Uiso calc R 1 1 . .
    C C19 0.45718(17) 0.45264(17) 0.49620(19) 0.0254(7) Uani d . 1 1 . .
    H H19 0.4560 0.4869 0.4786 0.031 Uiso calc R 1 1 . .
    C C20 0.46665(15) 0.44849(16) 0.57057(19) 0.0206(7) Uani d . 1 1 . .
    C C21 0.60440(15) 0.43927(17) 0.57674(19) 0.0226(7) Uani d . 1 1 . .
    C C22 0.6177(2) 0.4643(2) 0.5096(2) 0.0352(9) Uani d . 1 1 . .
    H H22 0.6254 0.5043 0.5025 0.042 Uiso calc R 1 1 . .
    C C23 0.6200(2) 0.4309(3) 0.4512(2) 0.0448(12) Uani d . 1 1 . .
    H H23 0.6296 0.4484 0.4046 0.054 Uiso calc R 1 1 . .
    C C24 0.6084(2) 0.3732(2) 0.4613(2) 0.0408(11) Uani d . 1 1 . .
    H H24 0.6093 0.3503 0.4215 0.049 Uiso calc R 1 1 . .
    C C25 0.59558(17) 0.34817(19) 0.5282(3) 0.0355(9) Uani d . 1 1 . .
    H H25 0.5881 0.3082 0.5350 0.043 Uiso calc R 1 1 . .
    C C26 0.59347(16) 0.38085(18) 0.5860(2) 0.0285(8) Uani d . 1 1 . .
    H H26 0.5844 0.3632 0.6326 0.034 Uiso calc R 1 1 . .
    C C27 0.66515(17) 0.48976(18) 0.7048(2) 0.0255(7) Uani d . 1 1 . .
    C C28 0.71805(17) 0.5444(2) 0.7045(2) 0.0304(8) Uani d . 1 1 . .
    H H28 0.7199 0.5781 0.6808 0.037 Uiso calc R 1 1 . .
    C C29 0.76995(18) 0.5502(2) 0.7397(2) 0.0386(10) Uani d . 1 1 . .
    H H29 0.8069 0.5876 0.7391 0.046 Uiso calc R 1 1 . .
    C C30 0.7660(2) 0.5013(2) 0.7746(2) 0.0419(11) Uani d . 1 1 . .
    H H30 0.8007 0.5052 0.7983 0.050 Uiso calc R 1 1 . .
    C C31 0.7136(2) 0.4469(2) 0.7763(3) 0.0417(10) Uani d . 1 1 . .
    H H31 0.7118 0.4135 0.8010 0.050 Uiso calc R 1 1 . .
    C C32 0.66275(18) 0.4411(2) 0.7411(2) 0.0338(9) Uani d . 1 1 . .
    H H32 0.6261 0.4034 0.7420 0.041 Uiso calc R 1 1 . .
    C C33 0.43621(16) 0.48265(16) 0.7058(2) 0.0234(7) Uani d . 1 1 . .
    C C34 0.45836(17) 0.50764(17) 0.7731(2) 0.0262(8) Uani d . 1 1 . .
    H H34 0.4989 0.5396 0.7778 0.031 Uiso calc R 1 1 . .
    C C35 0.42181(19) 0.48635(19) 0.8332(2) 0.0310(8) Uani d . 1 1 . .
    H H35 0.4371 0.5038 0.8790 0.037 Uiso calc R 1 1 . .
    C C36 0.36272(19) 0.4395(2) 0.8265(2) 0.0338(9) Uani d . 1 1 . .
    H H36 0.3375 0.4247 0.8678 0.041 Uiso calc R 1 1 . .
    C C37 0.34066(17) 0.41437(18) 0.7596(2) 0.0316(8) Uani d . 1 1 . .
    H H37 0.3002 0.3823 0.7550 0.038 Uiso calc R 1 1 . .
    C C38 0.37709(17) 0.43557(17) 0.6996(2) 0.0267(8) Uani d . 1 1 . .
    H H38 0.3617 0.4179 0.6539 0.032 Uiso calc R 1 1 . .
    C C39 0.45006(17) 0.55435(17) 0.5848(2) 0.0258(7) Uani d . 1 1 . .
    C C40 0.48143(19) 0.59543(18) 0.5306(2) 0.0327(8) Uani d . 1 1 . .
    H H40 0.5184 0.5997 0.5136 0.039 Uiso calc R 1 1 . .
    C C41 0.4592(2) 0.6308(2) 0.5007(3) 0.0395(10) Uani d . 1 1 . .
    H H41 0.4812 0.6588 0.4635 0.047 Uiso calc R 1 1 . .
    C C42 0.4067(2) 0.6252(2) 0.5245(3) 0.0418(10) Uani d . 1 1 . .
    H H42 0.3914 0.6486 0.5035 0.050 Uiso calc R 1 1 . .
    C C43 0.3753(2) 0.5855(2) 0.5792(3) 0.0419(10) Uani d . 1 1 . .
    H H43 0.3390 0.5825 0.5967 0.050 Uiso calc R 1 1 . .
    C C44 0.3965(2) 0.5498(2) 0.6091(2) 0.0343(9) Uani d . 1 1 . .
    H H44 0.3742 0.5220 0.6463 0.041 Uiso calc R 1 1 . .
    C C45 0.67026(16) 0.83028(16) 0.70100(18) 0.0206(7) Uani d . 1 1 . .
    C C46 0.66571(18) 0.83087(18) 0.7775(2) 0.0270(8) Uani d . 1 1 . .
    H H46 0.6325 0.7980 0.8008 0.032 Uiso calc R 1 1 . .
    C C47 0.70765(19) 0.87730(19) 0.8177(2) 0.0293(8) Uani d . 1 1 . .
    H H47 0.7040 0.8762 0.8686 0.035 Uiso calc R 1 1 . .
    C C48 0.75699(17) 0.92745(17) 0.7837(2) 0.0253(7) Uani d . 1 1 . .
    C C49 0.80224(19) 0.9761(2) 0.8245(2) 0.0334(9) Uani d . 1 1 . .
    H H49 0.7999 0.9755 0.8755 0.040 Uiso calc R 1 1 . .
    C C50 0.84912(19) 1.02371(19) 0.7901(3) 0.0361(10) Uani d . 1 1 . .
    H H50 0.8789 1.0563 0.8177 0.043 Uiso calc R 1 1 . .
    C C51 0.85406(18) 1.02537(19) 0.7159(3) 0.0346(9) Uani d . 1 1 . .
    H H51 0.8866 1.0592 0.6930 0.042 Uiso calc R 1 1 . .
    C C52 0.81193(17) 0.97827(17) 0.6756(2) 0.0271(8) Uani d . 1 1 . .
    H H52 0.8158 0.9794 0.6247 0.033 Uiso calc R 1 1 . .
    C C53 0.76274(17) 0.92790(17) 0.7087(2) 0.0235(7) Uani d . 1 1 . .
    C C54 0.71932(15) 0.87694(15) 0.66794(18) 0.0182(6) Uani d . 1 1 . .
    C C55 0.72983(16) 0.87513(16) 0.58945(19) 0.0220(7) Uani d . 1 1 . .
    C C56 0.71696(16) 0.91078(16) 0.54075(19) 0.0238(7) Uani d . 1 1 . .
    C C57 0.69856(16) 0.95133(17) 0.5653(2) 0.0249(7) Uani d . 1 1 . .
    H H57 0.6956 0.9564 0.6155 0.030 Uiso calc R 1 1 . .
    C C58 0.68494(18) 0.98328(17) 0.5177(2) 0.0296(8) Uani d . 1 1 . .
    H H58 0.6729 1.0106 0.5351 0.036 Uiso calc R 1 1 . .
    C C59 0.68847(19) 0.97635(18) 0.4432(2) 0.0316(8) Uani d . 1 1 . .
    H H59 0.6790 0.9990 0.4106 0.038 Uiso calc R 1 1 . .
    C C60 0.70551(18) 0.93721(19) 0.4180(2) 0.0310(8) Uani d . 1 1 . .
    H H60 0.7074 0.9323 0.3676 0.037 Uiso calc R 1 1 . .
    C C61 0.72060(18) 0.90340(18) 0.4664(2) 0.0274(8) Uani d . 1 1 . .
    C C62 0.7374(2) 0.8621(2) 0.4412(2) 0.0330(9) Uani d . 1 1 . .
    H H62 0.7392 0.8566 0.3909 0.040 Uiso calc R 1 1 . .
    C C63 0.75106(19) 0.8299(2) 0.4882(2) 0.0318(9) Uani d . 1 1 . .
    H H63 0.7621 0.8021 0.4700 0.038 Uiso calc R 1 1 . .
    C C64 0.74921(17) 0.83683(18) 0.5631(2) 0.0256(8) Uani d . 1 1 . .
    C C65 0.54671(16) 0.73259(17) 0.70608(19) 0.0234(7) Uani d . 1 1 . .
    C C66 0.51108(17) 0.67069(18) 0.7147(2) 0.0281(8) Uani d . 1 1 . .
    H H66 0.5250 0.6447 0.6978 0.034 Uiso calc R 1 1 . .
    C C67 0.45519(17) 0.64653(18) 0.7477(2) 0.0335(8) Uani d . 1 1 . .
    H H67 0.4308 0.6040 0.7529 0.040 Uiso calc R 1 1 . .
    C C68 0.43473(18) 0.68321(19) 0.7728(2) 0.0330(9) Uani d . 1 1 . .
    H H68 0.3958 0.6662 0.7941 0.040 Uiso calc R 1 1 . .
    C C69 0.4709(2) 0.74537(19) 0.7673(2) 0.0336(9) Uani d . 1 1 . .
    H H69 0.4575 0.7711 0.7864 0.040 Uiso calc R 1 1 . .
    C C70 0.52652(19) 0.76983(18) 0.7339(2) 0.0317(9) Uani d . 1 1 . .
    H H70 0.5512 0.8124 0.7300 0.038 Uiso calc R 1 1 . .
    C C71 0.59484(17) 0.78534(16) 0.5708(2) 0.0243(7) Uani d . 1 1 . .
    C C72 0.57366(19) 0.82556(19) 0.5709(2) 0.0306(8) Uani d . 1 1 . .
    H H72 0.5699 0.8420 0.6151 0.037 Uiso calc R 1 1 . .
    C C73 0.5579(2) 0.8420(2) 0.5071(2) 0.0349(9) Uani d . 1 1 . .
    H H73 0.5443 0.8705 0.5075 0.042 Uiso calc R 1 1 . .
    C C74 0.5617(2) 0.81693(19) 0.4427(2) 0.0342(9) Uani d . 1 1 . .
    H H74 0.5500 0.8273 0.3989 0.041 Uiso calc R 1 1 . .
    C C75 0.5827(2) 0.77695(19) 0.4428(2) 0.0355(9) Uani d . 1 1 . .
    H H75 0.5859 0.7600 0.3987 0.043 Uiso calc R 1 1 . .
    C C76 0.59936(19) 0.76105(18) 0.5067(2) 0.0300(8) Uani d . 1 1 . .
    H H76 0.6139 0.7334 0.5060 0.036 Uiso calc R 1 1 . .
    C C77 0.81622(19) 0.7730(2) 0.5766(2) 0.0331(9) Uani d . 1 1 . .
    C C78 0.8623(2) 0.8159(2) 0.5340(3) 0.0451(11) Uani d . 1 1 . .
    H H78 0.8633 0.8526 0.5225 0.054 Uiso calc R 1 1 . .
    C C79 0.9070(3) 0.8050(3) 0.5080(3) 0.0619(16) Uani d . 1 1 . .
    H H79 0.9385 0.8345 0.4789 0.074 Uiso calc R 1 1 . .
    C C80 0.9062(3) 0.7533(4) 0.5236(4) 0.072(2) Uani d . 1 1 . .
    H H80 0.9374 0.7467 0.5061 0.086 Uiso calc R 1 1 . .
    C C81 0.8609(3) 0.7105(3) 0.5644(4) 0.0647(18) Uani d . 1 1 . .
    H H81 0.8601 0.6737 0.5743 0.078 Uiso calc R 1 1 . .
    C C82 0.8154(2) 0.7200(2) 0.5920(3) 0.0468(12) Uani d . 1 1 . .
    H H82 0.7842 0.6901 0.6210 0.056 Uiso calc R 1 1 . .
    C C83 0.80673(18) 0.83112(18) 0.6976(2) 0.0277(8) Uani d . 1 1 . .
    C C84 0.7904(2) 0.80764(18) 0.7662(2) 0.0352(9) Uani d . 1 1 . .
    H H84 0.7546 0.7700 0.7736 0.042 Uiso calc R 1 1 . .
    C C85 0.8268(3) 0.8394(2) 0.8243(3) 0.0452(12) Uani d . 1 1 . .
    H H85 0.8155 0.8233 0.8714 0.054 Uiso calc R 1 1 . .
    C C86 0.8786(2) 0.8938(2) 0.8144(3) 0.0463(12) Uani d . 1 1 . .
    H H86 0.9029 0.9155 0.8544 0.056 Uiso calc R 1 1 . .
    C C87 0.89505(18) 0.9166(2) 0.7461(3) 0.0421(10) Uani d . 1 1 . .
    H H87 0.9312 0.9539 0.7390 0.050 Uiso calc R 1 1 . .
    C C88 0.85970(18) 0.8859(2) 0.6876(2) 0.0331(9) Uani d . 1 1 . .
    H H88 0.8716 0.9021 0.6406 0.040 Uiso calc R 1 1 . .
    O O1W 0.9617(5) 1.0055(5) 0.5573(6) 0.051(3) Uiso d P 0.33 1 . .
    O O2W 0.9552(6) 0.9714(7) 0.4700(8) 0.073(4) Uiso d P 0.33 1 . .
loop_
    _atom_site_aniso_label
    _atom_site_aniso_U_11
    _atom_site_aniso_U_22
    _atom_site_aniso_U_33
    _atom_site_aniso_U_12
    _atom_site_aniso_U_13
    _atom_site_aniso_U_23
    I1 0.03306(12) 0.02501(11) 0.01841(11) 0.01478(10) -0.00013(10) -0.00215(10)
    I2 0.02630(11) 0.02620(11) 0.01602(10) 0.01130(9) -0.00312(9) -0.00279(9)
    Cu1 0.02024(18) 0.02337(19) 0.02140(18) 0.01048(15) -0.00347(18)
                                                                    -0.00214(19)
    Cu2 0.0336(2) 0.02417(19) 0.02182(18) 0.01691(18) -0.0005(2) -0.0017(2)
    P1 0.0178(4) 0.0251(4) 0.0184(4) 0.0116(3) -0.0038(3) -0.0039(3)
    P2 0.0194(4) 0.0235(4) 0.0246(5) 0.0120(3) -0.0048(3) -0.0018(3)
    P3 0.0219(4) 0.0192(4) 0.0195(5) 0.0097(3) -0.0004(3) -0.0032(3)
    P4 0.0265(4) 0.0266(4) 0.0236(5) 0.0166(4) -0.0006(3) -0.0030(3)
    C1 0.0208(16) 0.0232(16) 0.0174(15) 0.0155(14) -0.0018(12) -0.0021(12)
    C2 0.0258(17) 0.0279(18) 0.0212(16) 0.0171(15) -0.0071(13) -0.0043(14)
    C3 0.036(2) 0.0310(19) 0.0171(16) 0.0261(17) -0.0051(14) -0.0045(14)
    C4 0.033(2) 0.0298(19) 0.0214(17) 0.0243(17) 0.0031(14) 0.0024(14)
    C5 0.040(2) 0.037(2) 0.0197(17) 0.0254(19) 0.0068(16) 0.0057(15)
    C6 0.037(2) 0.038(2) 0.034(2) 0.0216(19) 0.0128(17) 0.0121(18)
    C7 0.0227(17) 0.0304(19) 0.034(2) 0.0114(15) 0.0015(15) 0.0056(15)
    C8 0.0240(18) 0.0294(19) 0.0244(17) 0.0149(16) -0.0005(14) 0.0017(14)
    C9 0.0251(18) 0.0256(18) 0.0228(17) 0.0172(15) 0.0004(14) -0.0008(14)
    C10 0.0203(16) 0.0226(16) 0.0184(16) 0.0144(14) -0.0023(12) -0.0036(13)
    C11 0.0135(15) 0.0240(17) 0.0177(15) 0.0084(13) -0.0010(12) -0.0014(13)
    C12 0.0160(15) 0.0244(17) 0.0177(16) 0.0081(13) 0.0011(12) 0.0004(12)
    C13 0.0243(18) 0.0325(19) 0.0218(17) 0.0157(16) -0.0030(14) -0.0037(14)
    C14 0.0313(19) 0.0264(17) 0.033(2) 0.0148(15) -0.0024(17) -0.0049(16)
    C15 0.035(2) 0.037(2) 0.030(2) 0.0156(18) -0.0058(17) -0.0171(17)
    C16 0.030(2) 0.035(2) 0.0202(17) 0.0097(17) -0.0019(14) -0.0091(15)
    C17 0.0172(16) 0.0320(19) 0.0195(17) 0.0079(15) -0.0028(13) -0.0037(14)
    C18 0.0264(18) 0.0331(19) 0.0133(15) 0.0107(16) -0.0017(13) 0.0008(14)
    C19 0.0228(17) 0.0282(19) 0.0217(17) 0.0100(15) -0.0041(13) 0.0020(14)
    C20 0.0154(15) 0.0229(16) 0.0208(16) 0.0076(13) -0.0058(12) -0.0039(13)
    C21 0.0168(16) 0.0337(19) 0.0237(17) 0.0173(15) -0.0071(13) -0.0110(14)
    C22 0.047(2) 0.049(2) 0.0264(19) 0.037(2) -0.0019(17) -0.0069(17)
    C23 0.070(3) 0.076(3) 0.0167(18) 0.057(3) -0.0030(19) -0.005(2)
    C24 0.048(3) 0.063(3) 0.032(2) 0.043(3) -0.0164(19) -0.023(2)
    C25 0.0279(19) 0.039(2) 0.046(2) 0.0216(17) -0.0080(19) -0.015(2)
    C26 0.0192(17) 0.0300(19) 0.038(2) 0.0138(15) -0.0017(15) -0.0050(16)
    C27 0.0222(17) 0.037(2) 0.0220(17) 0.0181(16) -0.0029(14) -0.0067(15)
    C28 0.0218(18) 0.039(2) 0.030(2) 0.0141(17) -0.0001(15) -0.0077(16)
    C29 0.0184(17) 0.052(3) 0.037(2) 0.0121(18) 0.0003(16) -0.015(2)
    C30 0.031(2) 0.069(3) 0.037(2) 0.033(2) -0.0105(18) -0.016(2)
    C31 0.036(2) 0.060(3) 0.042(2) 0.034(2) -0.0089(19) -0.007(2)
    C32 0.0280(19) 0.039(2) 0.041(2) 0.0221(17) -0.0088(17) -0.0050(18)
    C33 0.0234(17) 0.0246(17) 0.0284(19) 0.0167(15) -0.0007(14) -0.0013(14)
    C34 0.0262(18) 0.0252(17) 0.0304(19) 0.0153(15) -0.0041(14) -0.0065(14)
    C35 0.034(2) 0.039(2) 0.029(2) 0.0254(18) -0.0021(16) -0.0059(16)
    C36 0.034(2) 0.044(2) 0.036(2) 0.029(2) 0.0117(17) 0.0076(18)
    C37 0.0248(17) 0.0329(19) 0.044(2) 0.0195(16) 0.0018(17) 0.0041(18)
    C38 0.0245(18) 0.0287(19) 0.0312(19) 0.0165(16) -0.0033(15) -0.0025(15)
    C39 0.0247(18) 0.0249(18) 0.0272(18) 0.0119(15) -0.0090(14) -0.0009(14)
    C40 0.039(2) 0.039(2) 0.0257(18) 0.0238(18) -0.0016(18) 0.0038(18)
    C41 0.048(3) 0.042(2) 0.035(2) 0.028(2) -0.0051(19) 0.0098(19)
    C42 0.049(3) 0.039(2) 0.050(3) 0.031(2) -0.007(2) 0.002(2)
    C43 0.042(3) 0.045(3) 0.051(3) 0.032(2) -0.003(2) 0.002(2)
    C44 0.035(2) 0.034(2) 0.042(2) 0.0234(18) -0.0024(18) -0.0005(17)
    C45 0.0253(17) 0.0226(17) 0.0175(16) 0.0147(14) -0.0016(13) -0.0030(13)
    C46 0.0308(19) 0.0293(19) 0.0208(17) 0.0150(16) 0.0015(14) -0.0004(14)
    C47 0.041(2) 0.036(2) 0.0162(16) 0.0235(19) -0.0024(15) -0.0038(15)
    C48 0.0273(18) 0.0234(17) 0.0301(18) 0.0163(15) -0.0057(15) -0.0054(14)
    C49 0.036(2) 0.036(2) 0.035(2) 0.0232(19) -0.0115(17) -0.0134(17)
    C50 0.026(2) 0.030(2) 0.050(3) 0.0126(17) -0.0142(18) -0.0200(19)
    C51 0.0211(19) 0.027(2) 0.051(3) 0.0089(16) -0.0045(17) -0.0088(18)
    C52 0.0247(18) 0.0278(19) 0.0303(19) 0.0142(16) -0.0016(15) -0.0018(15)
    C53 0.0236(17) 0.0229(17) 0.0264(18) 0.0134(15) -0.0019(14) -0.0030(14)
    C54 0.0197(16) 0.0188(15) 0.0183(15) 0.0113(13) -0.0013(12) -0.0031(12)
    C55 0.0199(16) 0.0217(17) 0.0217(18) 0.0084(14) 0.0007(13) 0.0002(13)
    C56 0.0240(16) 0.0225(16) 0.0216(17) 0.0091(14) 0.0014(13) 0.0019(13)
    C57 0.0253(18) 0.0250(18) 0.0232(17) 0.0117(15) -0.0021(14) 0.0015(14)
    C58 0.035(2) 0.0280(18) 0.028(2) 0.0175(16) -0.0032(15) 0.0018(15)
    C59 0.038(2) 0.0287(19) 0.0259(19) 0.0147(17) -0.0045(16) 0.0071(15)
    C60 0.030(2) 0.036(2) 0.0220(18) 0.0132(17) 0.0022(14) 0.0063(15)
    C61 0.0280(19) 0.0297(19) 0.0228(18) 0.0132(16) 0.0040(14) 0.0038(15)
    C62 0.040(2) 0.046(2) 0.0166(17) 0.024(2) 0.0059(16) 0.0013(16)
    C63 0.036(2) 0.044(2) 0.0261(19) 0.0282(19) 0.0056(16) 0.0006(16)
    C64 0.0255(18) 0.0312(19) 0.0231(17) 0.0163(16) 0.0020(14) -0.0035(15)
    C65 0.0235(17) 0.0257(18) 0.0196(16) 0.0113(15) 0.0015(13) -0.0020(13)
    C66 0.0253(18) 0.0268(19) 0.033(2) 0.0139(16) -0.0033(15) -0.0011(15)
    C67 0.0229(17) 0.0297(19) 0.039(2) 0.0067(15) -0.0014(17) 0.0018(18)
    C68 0.0279(19) 0.039(2) 0.031(2) 0.0161(17) 0.0058(15) 0.0025(16)
    C69 0.040(2) 0.038(2) 0.031(2) 0.0263(19) 0.0052(17) -0.0010(16)
    C70 0.035(2) 0.0247(18) 0.033(2) 0.0135(17) 0.0052(16) 0.0001(15)
    C71 0.0252(18) 0.0238(17) 0.0243(17) 0.0126(15) -0.0040(14) -0.0014(14)
    C72 0.035(2) 0.033(2) 0.0263(19) 0.0196(18) 0.0011(16) -0.0017(16)
    C73 0.040(2) 0.039(2) 0.035(2) 0.026(2) -0.0037(17) -0.0021(17)
    C74 0.041(2) 0.036(2) 0.0276(19) 0.0206(19) -0.0063(17) 0.0009(17)
    C75 0.055(3) 0.034(2) 0.0223(19) 0.026(2) -0.0052(18) -0.0074(16)
    C76 0.038(2) 0.0293(19) 0.0273(18) 0.0201(17) -0.0027(16) -0.0038(15)
    C77 0.035(2) 0.040(2) 0.032(2) 0.0255(19) -0.0069(17) -0.0118(17)
    C78 0.042(2) 0.066(3) 0.040(2) 0.037(2) 0.006(2) 0.000(2)
    C79 0.053(3) 0.100(5) 0.046(3) 0.049(4) 0.011(2) -0.006(3)
    C80 0.071(4) 0.125(6) 0.062(4) 0.081(4) -0.014(3) -0.036(4)
    C81 0.071(4) 0.068(4) 0.087(4) 0.058(4) -0.030(4) -0.037(3)
    C82 0.043(3) 0.042(3) 0.067(3) 0.030(2) -0.019(2) -0.018(2)
    C83 0.0289(19) 0.0287(19) 0.0306(19) 0.0183(16) -0.0051(15) -0.0076(15)
    C84 0.047(2) 0.0275(19) 0.035(2) 0.0215(18) -0.0108(18) -0.0072(16)
    C85 0.068(3) 0.046(3) 0.033(2) 0.037(3) -0.016(2) -0.012(2)
    C86 0.045(3) 0.047(3) 0.057(3) 0.030(2) -0.022(2) -0.023(2)
    C87 0.0225(18) 0.038(2) 0.064(3) 0.0134(17) -0.012(2) -0.015(2)
    C88 0.0246(19) 0.038(2) 0.037(2) 0.0166(17) 0.0005(16) -0.0059(17)
_geom_special_details
;
All e.s.d.'s (except the e.s.d. in the dihedral angle between two l.s. planes)
are estimated using the full covariance matrix. The cell e.s.d.'s are taken
into account individually in the estimation of e.s.d.'s in distances, angles
and torsion angles; correlations between e.s.d.'s in cell parameters are only
used when they are defined by crystal symmetry. An approximate (isotropic)
treatment of cell e.s.d.'s is used for estimating e.s.d.'s involving l.s.
planes.
;
loop_
    _geom_bond_atom_site_label_1
    _geom_bond_atom_site_label_2
    _geom_bond_site_symmetry_2
    _geom_bond_distance
    _geom_bond_publ_flag
    I1 Cu1 . 2.6416(6) ?
    I1 Cu2 . 2.6684(6) ?
    I2 Cu2 . 2.6321(6) ?
    I2 Cu1 . 2.6667(6) ?
    Cu1 P1 . 2.2786(10) ?
    Cu1 P2 . 2.2913(10) ?
    Cu2 P3 . 2.2781(10) ?
    Cu2 P4 . 2.2923(11) ?
    P1 C21 . 1.824(4) ?
    P1 C27 . 1.826(4) ?
    P1 C1 . 1.830(4) ?
    P2 C33 . 1.820(4) ?
    P2 C39 . 1.836(4) ?
    P2 C20 . 1.843(4) ?
    P3 C71 . 1.829(4) ?
    P3 C65 . 1.829(4) ?
    P3 C45 . 1.840(4) ?
    P4 C83 . 1.829(4) ?
    P4 C64 . 1.830(4) ?
    P4 C77 . 1.832(4) ?
    C1 C10 . 1.379(5) ?
    C1 C2 . 1.415(5) ?
    C2 C3 . 1.351(5) ?
    C2 H2 . 0.9500 ?
    C3 C4 . 1.408(6) ?
    C3 H3 . 0.9500 ?
    C4 C5 . 1.409(5) ?
    C4 C9 . 1.418(5) ?
    C5 C6 . 1.345(6) ?
    C5 H5 . 0.9500 ?
    C6 C7 . 1.401(6) ?
    C6 H6 . 0.9500 ?
    C7 C8 . 1.370(5) ?
    C7 H7 . 0.9500 ?
    C8 C9 . 1.411(5) ?
    C8 H8 . 0.9500 ?
    C9 C10 . 1.427(5) ?
    C10 C11 . 1.504(5) ?
    C11 C20 . 1.396(5) ?
    C11 C12 . 1.433(5) ?
    C12 C13 . 1.407(5) ?
    C12 C17 . 1.411(5) ?
    C13 C14 . 1.362(5) ?
    C13 H13 . 0.9500 ?
    C14 C15 . 1.415(6) ?
    C14 H14 . 0.9500 ?
    C15 C16 . 1.349(6) ?
    C15 H15 . 0.9500 ?
    C16 C17 . 1.422(5) ?
    C16 H16 . 0.9500 ?
    C17 C18 . 1.410(6) ?
    C18 C19 . 1.360(5) ?
    C18 H18 . 0.9500 ?
    C19 C20 . 1.417(5) ?
    C19 H19 . 0.9500 ?
    C21 C22 . 1.366(6) ?
    C21 C26 . 1.387(5) ?
    C22 C23 . 1.401(6) ?
    C22 H22 . 0.9500 ?
    C23 C24 . 1.365(7) ?
    C23 H23 . 0.9500 ?
    C24 C25 . 1.360(7) ?
    C24 H24 . 0.9500 ?
    C25 C26 . 1.379(6) ?
    C25 H25 . 0.9500 ?
    C26 H26 . 0.9500 ?
    C27 C28 . 1.375(6) ?
    C27 C32 . 1.391(6) ?
    C28 C29 . 1.419(6) ?
    C28 H28 . 0.9500 ?
    C29 C30 . 1.368(7) ?
    C29 H29 . 0.9500 ?
    C30 C31 . 1.368(7) ?
    C30 H30 . 0.9500 ?
    C31 C32 . 1.395(5) ?
    C31 H31 . 0.9500 ?
    C32 H32 . 0.9500 ?
    C33 C38 . 1.388(5) ?
    C33 C34 . 1.391(5) ?
    C34 C35 . 1.382(6) ?
    C34 H34 . 0.9500 ?
    C35 C36 . 1.387(6) ?
    C35 H35 . 0.9500 ?
    C36 C37 . 1.384(6) ?
    C36 H36 . 0.9500 ?
    C37 C38 . 1.380(6) ?
    C37 H37 . 0.9500 ?
    C38 H38 . 0.9500 ?
    C39 C40 . 1.386(6) ?
    C39 C44 . 1.391(6) ?
    C40 C41 . 1.402(6) ?
    C40 H40 . 0.9500 ?
    C41 C42 . 1.353(7) ?
    C41 H41 . 0.9500 ?
    C42 C43 . 1.376(7) ?
    C42 H42 . 0.9500 ?
    C43 C44 . 1.387(6) ?
    C43 H43 . 0.9500 ?
    C44 H44 . 0.9500 ?
    C45 C54 . 1.371(5) ?
    C45 C46 . 1.428(5) ?
    C46 C47 . 1.359(6) ?
    C46 H46 . 0.9500 ?
    C47 C48 . 1.421(6) ?
    C47 H47 . 0.9500 ?
    C48 C53 . 1.402(5) ?
    C48 C49 . 1.421(5) ?
    C49 C50 . 1.367(7) ?
    C49 H49 . 0.9500 ?
    C50 C51 . 1.385(6) ?
    C50 H50 . 0.9500 ?
    C51 C52 . 1.370(6) ?
    C51 H51 . 0.9500 ?
    C52 C53 . 1.415(5) ?
    C52 H52 . 0.9500 ?
    C53 C54 . 1.435(5) ?
    C54 C55 . 1.489(5) ?
    C55 C64 . 1.390(5) ?
    C55 C56 . 1.435(5) ?
    C56 C61 . 1.405(5) ?
    C56 C57 . 1.412(5) ?
    C57 C58 . 1.363(5) ?
    C57 H57 . 0.9500 ?
    C58 C59 . 1.405(6) ?
    C58 H58 . 0.9500 ?
    C59 C60 . 1.359(6) ?
    C59 H59 . 0.9500 ?
    C60 C61 . 1.429(6) ?
    C60 H60 . 0.9500 ?
    C61 C62 . 1.404(6) ?
    C62 C63 . 1.360(6) ?
    C62 H62 . 0.9500 ?
    C63 C64 . 1.408(5) ?
    C63 H63 . 0.9500 ?
    C65 C66 . 1.385(5) ?
    C65 C70 . 1.390(5) ?
    C66 C67 . 1.385(6) ?
    C66 H66 . 0.9500 ?
    C67 C68 . 1.365(6) ?
    C67 H67 . 0.9500 ?
    C68 C69 . 1.387(6) ?
    C68 H68 . 0.9500 ?
    C69 C70 . 1.382(6) ?
    C69 H69 . 0.9500 ?
    C70 H70 . 0.9500 ?
    C71 C76 . 1.376(5) ?
    C71 C72 . 1.381(5) ?
    C72 C73 . 1.386(6) ?
    C72 H72 . 0.9500 ?
    C73 C74 . 1.385(6) ?
    C73 H73 . 0.9500 ?
    C74 C75 . 1.371(6) ?
    C74 H74 . 0.9500 ?
    C75 C76 . 1.389(6) ?
    C75 H75 . 0.9500 ?
    C76 H76 . 0.9500 ?
    C77 C82 . 1.375(6) ?
    C77 C78 . 1.388(7) ?
    C78 C79 . 1.391(7) ?
    C78 H78 . 0.9500 ?
    C79 C80 . 1.343(10) ?
    C79 H79 . 0.9500 ?
    C80 C81 . 1.360(10) ?
    C80 H80 . 0.9500 ?
    C81 C82 . 1.400(7) ?
    C81 H81 . 0.9500 ?
    C82 H82 . 0.9500 ?
    C83 C84 . 1.382(6) ?
    C83 C88 . 1.390(6) ?
    C84 C85 . 1.391(6) ?
    C84 H84 . 0.9500 ?
    C85 C86 . 1.373(8) ?
    C85 H85 . 0.9500 ?
    C86 C87 . 1.371(8) ?
    C86 H86 . 0.9500 ?
    C87 C88 . 1.382(6) ?
    C87 H87 . 0.9500 ?
    C88 H88 . 0.9500 ?
    O1W O2W . 1.810(18) ?
    O2W O2W 2_765 1.74(2) ?
    O2W O2W 3_675 1.74(2) ?
loop_
    _geom_angle_atom_site_label_1
    _geom_angle_atom_site_label_2
    _geom_angle_atom_site_label_3
    _geom_angle_site_symmetry_1
    _geom_angle_site_symmetry_3
    _geom_angle
    _geom_angle_publ_flag
    Cu1 I1 Cu2 . . 73.374(17) ?
    Cu2 I2 Cu1 . . 73.554(17) ?
    P1 Cu1 P2 . . 99.52(3) ?
    P1 Cu1 I1 . . 113.56(3) ?
    P2 Cu1 I1 . . 116.10(3) ?
    P1 Cu1 I2 . . 105.85(3) ?
    P2 Cu1 I2 . . 119.29(3) ?
    I1 Cu1 I2 . . 102.499(17) ?
    P3 Cu2 P4 . . 98.53(3) ?
    P3 Cu2 I2 . . 110.17(3) ?
    P4 Cu2 I2 . . 121.29(3) ?
    P3 Cu2 I1 . . 123.85(3) ?
    P4 Cu2 I1 . . 101.56(3) ?
    I2 Cu2 I1 . . 102.708(17) ?
    C21 P1 C27 . . 99.34(16) ?
    C21 P1 C1 . . 105.39(17) ?
    C27 P1 C1 . . 103.32(17) ?
    C21 P1 Cu1 . . 122.96(13) ?
    C27 P1 Cu1 . . 120.82(13) ?
    C1 P1 Cu1 . . 102.72(11) ?
    C33 P2 C39 . . 100.42(17) ?
    C33 P2 C20 . . 104.31(17) ?
    C39 P2 C20 . . 106.85(16) ?
    C33 P2 Cu1 . . 121.03(12) ?
    C39 P2 Cu1 . . 118.22(13) ?
    C20 P2 Cu1 . . 104.65(11) ?
    C71 P3 C65 . . 101.28(17) ?
    C71 P3 C45 . . 106.87(16) ?
    C65 P3 C45 . . 103.81(16) ?
    C71 P3 Cu2 . . 117.98(12) ?
    C65 P3 Cu2 . . 121.08(12) ?
    C45 P3 Cu2 . . 104.37(11) ?
    C83 P4 C64 . . 107.02(18) ?
    C83 P4 C77 . . 98.44(18) ?
    C64 P4 C77 . . 105.15(19) ?
    C83 P4 Cu2 . . 120.37(14) ?
    C64 P4 Cu2 . . 104.13(13) ?
    C77 P4 Cu2 . . 120.42(15) ?
    C10 C1 C2 . . 119.9(3) ?
    C10 C1 P1 . . 122.8(3) ?
    C2 C1 P1 . . 116.7(3) ?
    C3 C2 C1 . . 121.4(4) ?
    C3 C2 H2 . . 119.3 ?
    C1 C2 H2 . . 119.3 ?
    C2 C3 C4 . . 120.5(3) ?
    C2 C3 H3 . . 119.7 ?
    C4 C3 H3 . . 119.7 ?
    C3 C4 C5 . . 121.1(3) ?
    C3 C4 C9 . . 118.9(4) ?
    C5 C4 C9 . . 120.0(4) ?
    C6 C5 C4 . . 120.5(4) ?
    C6 C5 H5 . . 119.8 ?
    C4 C5 H5 . . 119.8 ?
    C5 C6 C7 . . 120.9(4) ?
    C5 C6 H6 . . 119.5 ?
    C7 C6 H6 . . 119.5 ?
    C8 C7 C6 . . 119.8(4) ?
    C8 C7 H7 . . 120.1 ?
    C6 C7 H7 . . 120.1 ?
    C7 C8 C9 . . 121.3(4) ?
    C7 C8 H8 . . 119.4 ?
    C9 C8 H8 . . 119.4 ?
    C8 C9 C4 . . 117.5(4) ?
    C8 C9 C10 . . 122.8(3) ?
    C4 C9 C10 . . 119.7(4) ?
    C1 C10 C9 . . 119.0(3) ?
    C1 C10 C11 . . 121.4(3) ?
    C9 C10 C11 . . 119.5(3) ?
    C20 C11 C12 . . 119.9(3) ?
    C20 C11 C10 . . 119.6(3) ?
    C12 C11 C10 . . 120.5(3) ?
    C13 C12 C17 . . 118.4(3) ?
    C13 C12 C11 . . 122.3(3) ?
    C17 C12 C11 . . 119.3(3) ?
    C14 C13 C12 . . 121.7(4) ?
    C14 C13 H13 . . 119.2 ?
    C12 C13 H13 . . 119.2 ?
    C13 C14 C15 . . 119.5(4) ?
    C13 C14 H14 . . 120.3 ?
    C15 C14 H14 . . 120.3 ?
    C16 C15 C14 . . 120.6(4) ?
    C16 C15 H15 . . 119.7 ?
    C14 C15 H15 . . 119.7 ?
    C15 C16 C17 . . 120.7(4) ?
    C15 C16 H16 . . 119.7 ?
    C17 C16 H16 . . 119.7 ?
    C18 C17 C12 . . 119.3(3) ?
    C18 C17 C16 . . 121.6(3) ?
    C12 C17 C16 . . 119.1(4) ?
    C19 C18 C17 . . 121.1(3) ?
    C19 C18 H18 . . 119.5 ?
    C17 C18 H18 . . 119.4 ?
    C18 C19 C20 . . 121.1(4) ?
    C18 C19 H19 . . 119.4 ?
    C20 C19 H19 . . 119.4 ?
    C11 C20 C19 . . 119.2(3) ?
    C11 C20 P2 . . 122.6(3) ?
    C19 C20 P2 . . 117.8(3) ?
    C22 C21 C26 . . 119.2(4) ?
    C22 C21 P1 . . 119.5(3) ?
    C26 C21 P1 . . 121.4(3) ?
    C21 C22 C23 . . 119.9(4) ?
    C21 C22 H22 . . 120.1 ?
    C23 C22 H22 . . 120.1 ?
    C24 C23 C22 . . 120.0(4) ?
    C24 C23 H23 . . 120.0 ?
    C22 C23 H23 . . 120.0 ?
    C25 C24 C23 . . 120.3(4) ?
    C25 C24 H24 . . 119.8 ?
    C23 C24 H24 . . 119.8 ?
    C24 C25 C26 . . 120.0(4) ?
    C24 C25 H25 . . 120.0 ?
    C26 C25 H25 . . 120.0 ?
    C25 C26 C21 . . 120.6(4) ?
    C25 C26 H26 . . 119.7 ?
    C21 C26 H26 . . 119.7 ?
    C28 C27 C32 . . 119.4(4) ?
    C28 C27 P1 . . 117.9(3) ?
    C32 C27 P1 . . 122.6(3) ?
    C27 C28 C29 . . 119.9(4) ?
    C27 C28 H28 . . 120.0 ?
    C29 C28 H28 . . 120.0 ?
    C30 C29 C28 . . 119.1(4) ?
    C30 C29 H29 . . 120.5 ?
    C28 C29 H29 . . 120.5 ?
    C29 C30 C31 . . 121.8(4) ?
    C29 C30 H30 . . 119.1 ?
    C31 C30 H30 . . 119.1 ?
    C30 C31 C32 . . 119.1(5) ?
    C30 C31 H31 . . 120.5 ?
    C32 C31 H31 . . 120.5 ?
    C27 C32 C31 . . 120.7(4) ?
    C27 C32 H32 . . 119.6 ?
    C31 C32 H32 . . 119.6 ?
    C38 C33 C34 . . 119.3(4) ?
    C38 C33 P2 . . 121.7(3) ?
    C34 C33 P2 . . 118.9(3) ?
    C35 C34 C33 . . 120.5(4) ?
    C35 C34 H34 . . 119.8 ?
    C33 C34 H34 . . 119.8 ?
    C34 C35 C36 . . 119.9(4) ?
    C34 C35 H35 . . 120.1 ?
    C36 C35 H35 . . 120.1 ?
    C37 C36 C35 . . 119.7(4) ?
    C37 C36 H36 . . 120.1 ?
    C35 C36 H36 . . 120.1 ?
    C38 C37 C36 . . 120.4(4) ?
    C38 C37 H37 . . 119.8 ?
    C36 C37 H37 . . 119.8 ?
    C37 C38 C33 . . 120.2(4) ?
    C37 C38 H38 . . 119.9 ?
    C33 C38 H38 . . 119.9 ?
    C40 C39 C44 . . 118.1(4) ?
    C40 C39 P2 . . 118.6(3) ?
    C44 C39 P2 . . 123.0(3) ?
    C39 C40 C41 . . 120.7(4) ?
    C39 C40 H40 . . 119.6 ?
    C41 C40 H40 . . 119.6 ?
    C42 C41 C40 . . 120.1(4) ?
    C42 C41 H41 . . 120.0 ?
    C40 C41 H41 . . 120.0 ?
    C41 C42 C43 . . 120.2(4) ?
    C41 C42 H42 . . 119.9 ?
    C43 C42 H42 . . 119.9 ?
    C42 C43 C44 . . 120.4(4) ?
    C42 C43 H43 . . 119.8 ?
    C44 C43 H43 . . 119.8 ?
    C43 C44 C39 . . 120.5(4) ?
    C43 C44 H44 . . 119.8 ?
    C39 C44 H44 . . 119.8 ?
    C54 C45 C46 . . 118.8(3) ?
    C54 C45 P3 . . 122.8(3) ?
    C46 C45 P3 . . 117.8(3) ?
    C47 C46 C45 . . 121.7(4) ?
    C47 C46 H46 . . 119.2 ?
    C45 C46 H46 . . 119.2 ?
    C46 C47 C48 . . 120.1(4) ?
    C46 C47 H47 . . 120.0 ?
    C48 C47 H47 . . 120.0 ?
    C53 C48 C47 . . 119.5(4) ?
    C53 C48 C49 . . 119.1(4) ?
    C47 C48 C49 . . 121.3(4) ?
    C50 C49 C48 . . 119.9(4) ?
    C50 C49 H49 . . 120.0 ?
    C48 C49 H49 . . 120.0 ?
    C49 C50 C51 . . 121.2(4) ?
    C49 C50 H50 . . 119.4 ?
    C51 C50 H50 . . 119.4 ?
    C52 C51 C50 . . 119.9(4) ?
    C52 C51 H51 . . 120.0 ?
    C50 C51 H51 . . 120.0 ?
    C51 C52 C53 . . 120.8(4) ?
    C51 C52 H52 . . 119.6 ?
    C53 C52 H52 . . 119.6 ?
    C48 C53 C52 . . 118.9(4) ?
    C48 C53 C54 . . 119.2(3) ?
    C52 C53 C54 . . 121.9(3) ?
    C45 C54 C53 . . 120.6(3) ?
    C45 C54 C55 . . 120.9(3) ?
    C53 C54 C55 . . 118.5(3) ?
    C64 C55 C56 . . 120.1(3) ?
    C64 C55 C54 . . 120.1(3) ?
    C56 C55 C54 . . 119.8(3) ?
    C61 C56 C57 . . 119.1(3) ?
    C61 C56 C55 . . 118.9(3) ?
    C57 C56 C55 . . 121.9(3) ?
    C58 C57 C56 . . 120.6(4) ?
    C58 C57 H57 . . 119.7 ?
    C56 C57 H57 . . 119.7 ?
    C57 C58 C59 . . 120.9(4) ?
    C57 C58 H58 . . 119.6 ?
    C59 C58 H58 . . 119.6 ?
    C60 C59 C58 . . 119.9(4) ?
    C60 C59 H59 . . 120.1 ?
    C58 C59 H59 . . 120.1 ?
    C59 C60 C61 . . 120.7(4) ?
    C59 C60 H60 . . 119.6 ?
    C61 C60 H60 . . 119.6 ?
    C62 C61 C56 . . 119.7(4) ?
    C62 C61 C60 . . 121.4(4) ?
    C56 C61 C60 . . 118.9(4) ?
    C63 C62 C61 . . 120.6(4) ?
    C63 C62 H62 . . 119.7 ?
    C61 C62 H62 . . 119.7 ?
    C62 C63 C64 . . 121.6(4) ?
    C62 C63 H63 . . 119.2 ?
    C64 C63 H63 . . 119.2 ?
    C55 C64 C63 . . 118.9(4) ?
    C55 C64 P4 . . 121.7(3) ?
    C63 C64 P4 . . 118.6(3) ?
    C66 C65 C70 . . 118.8(4) ?
    C66 C65 P3 . . 118.1(3) ?
    C70 C65 P3 . . 122.9(3) ?
    C67 C66 C65 . . 120.2(4) ?
    C67 C66 H66 . . 119.9 ?
    C65 C66 H66 . . 119.9 ?
    C68 C67 C66 . . 120.7(4) ?
    C68 C67 H67 . . 119.7 ?
    C66 C67 H67 . . 119.7 ?
    C67 C68 C69 . . 119.8(4) ?
    C67 C68 H68 . . 120.1 ?
    C69 C68 H68 . . 120.1 ?
    C70 C69 C68 . . 119.8(4) ?
    C70 C69 H69 . . 120.1 ?
    C68 C69 H69 . . 120.1 ?
    C69 C70 C65 . . 120.5(4) ?
    C69 C70 H70 . . 119.7 ?
    C65 C70 H70 . . 119.7 ?
    C76 C71 C72 . . 119.4(4) ?
    C76 C71 P3 . . 117.9(3) ?
    C72 C71 P3 . . 122.7(3) ?
    C71 C72 C73 . . 120.4(4) ?
    C71 C72 H72 . . 119.8 ?
    C73 C72 H72 . . 119.8 ?
    C74 C73 C72 . . 120.1(4) ?
    C74 C73 H73 . . 120.0 ?
    C72 C73 H73 . . 120.0 ?
    C75 C74 C73 . . 119.3(4) ?
    C75 C74 H74 . . 120.3 ?
    C73 C74 H74 . . 120.3 ?
    C74 C75 C76 . . 120.7(4) ?
    C74 C75 H75 . . 119.6 ?
    C76 C75 H75 . . 119.6 ?
    C71 C76 C75 . . 120.1(4) ?
    C71 C76 H76 . . 120.0 ?
    C75 C76 H76 . . 120.0 ?
    C82 C77 C78 . . 119.1(4) ?
    C82 C77 P4 . . 116.9(4) ?
    C78 C77 P4 . . 123.7(3) ?
    C77 C78 C79 . . 119.8(5) ?
    C77 C78 H78 . . 120.1 ?
    C79 C78 H78 . . 120.1 ?
    C80 C79 C78 . . 120.9(6) ?
    C80 C79 H79 . . 119.6 ?
    C78 C79 H79 . . 119.6 ?
    C79 C80 C81 . . 120.0(5) ?
    C79 C80 H80 . . 120.0 ?
    C81 C80 H80 . . 120.0 ?
    C80 C81 C82 . . 120.8(6) ?
    C80 C81 H81 . . 119.6 ?
    C82 C81 H81 . . 119.6 ?
    C77 C82 C81 . . 119.4(6) ?
    C77 C82 H82 . . 120.3 ?
    C81 C82 H82 . . 120.3 ?
    C84 C83 C88 . . 119.4(4) ?
    C84 C83 P4 . . 118.2(3) ?
    C88 C83 P4 . . 122.2(3) ?
    C83 C84 C85 . . 119.6(4) ?
    C83 C84 H84 . . 120.2 ?
    C85 C84 H84 . . 120.2 ?
    C86 C85 C84 . . 120.9(5) ?
    C86 C85 H85 . . 119.6 ?
    C84 C85 H85 . . 119.6 ?
    C87 C86 C85 . . 119.3(4) ?
    C87 C86 H86 . . 120.3 ?
    C85 C86 H86 . . 120.3 ?
    C86 C87 C88 . . 120.9(4) ?
    C86 C87 H87 . . 119.6 ?
    C88 C87 H87 . . 119.6 ?
    C87 C88 C83 . . 119.9(4) ?
    C87 C88 H88 . . 120.1 ?
    C83 C88 H88 . . 120.1 ?
    O2W O2W O2W 2_765 3_675 60.000(7) ?
    O2W O2W O1W 2_765 . 94.7(6) ?
    O2W O2W O1W 3_675 . 70.3(7) ?
loop_
    _geom_torsion_atom_site_label_1
    _geom_torsion_atom_site_label_2
    _geom_torsion_atom_site_label_3
    _geom_torsion_atom_site_label_4
    _geom_torsion_site_symmetry_1
    _geom_torsion_site_symmetry_2
    _geom_torsion_site_symmetry_3
    _geom_torsion_site_symmetry_4
    _geom_torsion
    _geom_torsion_publ_flag
    Cu2 I1 Cu1 P1 . . . . -134.86(3) ?
    Cu2 I1 Cu1 P2 . . . . 110.65(3) ?
    Cu2 I1 Cu1 I2 . . . . -21.158(14) ?
    Cu2 I2 Cu1 P1 . . . . 140.69(3) ?
    Cu2 I2 Cu1 P2 . . . . -108.43(3) ?
    Cu2 I2 Cu1 I1 . . . . 21.443(15) ?
    Cu1 I2 Cu2 P3 . . . . 112.49(3) ?
    Cu1 I2 Cu2 P4 . . . . -133.42(3) ?
    Cu1 I2 Cu2 I1 . . . . -21.236(15) ?
    Cu1 I1 Cu2 P3 . . . . -103.77(4) ?
    Cu1 I1 Cu2 P4 . . . . 147.60(3) ?
    Cu1 I1 Cu2 I2 . . . . 21.468(15) ?
    P2 Cu1 P1 C21 . . . . 82.03(14) ?
    I1 Cu1 P1 C21 . . . . -42.01(14) ?
    I2 Cu1 P1 C21 . . . . -153.68(14) ?
    P2 Cu1 P1 C27 . . . . -150.24(14) ?
    I1 Cu1 P1 C27 . . . . 85.72(15) ?
    I2 Cu1 P1 C27 . . . . -25.95(15) ?
    P2 Cu1 P1 C1 . . . . -36.05(12) ?
    I1 Cu1 P1 C1 . . . . -160.09(11) ?
    I2 Cu1 P1 C1 . . . . 88.24(11) ?
    P1 Cu1 P2 C33 . . . . 76.45(14) ?
    I1 Cu1 P2 C33 . . . . -161.30(13) ?
    I2 Cu1 P2 C33 . . . . -37.86(14) ?
    P1 Cu1 P2 C39 . . . . -159.34(15) ?
    I1 Cu1 P2 C39 . . . . -37.09(15) ?
    I2 Cu1 P2 C39 . . . . 86.35(15) ?
    P1 Cu1 P2 C20 . . . . -40.64(12) ?
    I1 Cu1 P2 C20 . . . . 81.60(12) ?
    I2 Cu1 P2 C20 . . . . -154.95(12) ?
    P4 Cu2 P3 C71 . . . . 81.28(14) ?
    I2 Cu2 P3 C71 . . . . -150.79(14) ?
    I1 Cu2 P3 C71 . . . . -28.88(15) ?
    P4 Cu2 P3 C65 . . . . -153.34(14) ?
    I2 Cu2 P3 C65 . . . . -25.42(14) ?
    I1 Cu2 P3 C65 . . . . 96.50(14) ?
    P4 Cu2 P3 C45 . . . . -37.10(12) ?
    I2 Cu2 P3 C45 . . . . 90.83(12) ?
    I1 Cu2 P3 C45 . . . . -147.26(12) ?
    P3 Cu2 P4 C83 . . . . 79.91(15) ?
    I2 Cu2 P4 C83 . . . . -40.04(15) ?
    I1 Cu2 P4 C83 . . . . -152.82(14) ?
    P3 Cu2 P4 C64 . . . . -39.91(12) ?
    I2 Cu2 P4 C64 . . . . -159.86(12) ?
    I1 Cu2 P4 C64 . . . . 87.36(12) ?
    P3 Cu2 P4 C77 . . . . -157.32(16) ?
    I2 Cu2 P4 C77 . . . . 82.73(16) ?
    I1 Cu2 P4 C77 . . . . -30.04(16) ?
    C21 P1 C1 C10 . . . . -48.5(3) ?
    C27 P1 C1 C10 . . . . -152.3(3) ?
    Cu1 P1 C1 C10 . . . . 81.4(3) ?
    C21 P1 C1 C2 . . . . 140.7(3) ?
    C27 P1 C1 C2 . . . . 36.9(3) ?
    Cu1 P1 C1 C2 . . . . -89.5(3) ?
    C10 C1 C2 C3 . . . . 2.9(5) ?
    P1 C1 C2 C3 . . . . 174.0(3) ?
    C1 C2 C3 C4 . . . . 4.1(5) ?
    C2 C3 C4 C5 . . . . 176.5(3) ?
    C2 C3 C4 C9 . . . . -4.6(5) ?
    C3 C4 C5 C6 . . . . -179.0(4) ?
    C9 C4 C5 C6 . . . . 2.1(6) ?
    C4 C5 C6 C7 . . . . -0.6(6) ?
    C5 C6 C7 C8 . . . . -1.5(6) ?
    C6 C7 C8 C9 . . . . 2.1(6) ?
    C7 C8 C9 C4 . . . . -0.6(6) ?
    C7 C8 C9 C10 . . . . -179.4(4) ?
    C3 C4 C9 C8 . . . . 179.7(3) ?
    C5 C4 C9 C8 . . . . -1.5(6) ?
    C3 C4 C9 C10 . . . . -1.5(5) ?
    C5 C4 C9 C10 . . . . 177.3(3) ?
    C2 C1 C10 C9 . . . . -9.0(5) ?
    P1 C1 C10 C9 . . . . -179.5(3) ?
    C2 C1 C10 C11 . . . . 165.7(3) ?
    P1 C1 C10 C11 . . . . -4.8(5) ?
    C8 C9 C10 C1 . . . . -173.0(3) ?
    C4 C9 C10 C1 . . . . 8.3(5) ?
    C8 C9 C10 C11 . . . . 12.3(5) ?
    C4 C9 C10 C11 . . . . -166.5(3) ?
    C1 C10 C11 C20 . . . . -70.8(4) ?
    C9 C10 C11 C20 . . . . 103.9(4) ?
    C1 C10 C11 C12 . . . . 111.0(4) ?
    C9 C10 C11 C12 . . . . -74.3(4) ?
    C20 C11 C12 C13 . . . . -176.4(3) ?
    C10 C11 C12 C13 . . . . 1.8(5) ?
    C20 C11 C12 C17 . . . . 3.9(5) ?
    C10 C11 C12 C17 . . . . -177.9(3) ?
    C17 C12 C13 C14 . . . . 0.1(5) ?
    C11 C12 C13 C14 . . . . -179.6(3) ?
    C12 C13 C14 C15 . . . . 0.8(6) ?
    C13 C14 C15 C16 . . . . -0.6(6) ?
    C14 C15 C16 C17 . . . . -0.5(6) ?
    C13 C12 C17 C18 . . . . 178.3(3) ?
    C11 C12 C17 C18 . . . . -2.0(5) ?
    C13 C12 C17 C16 . . . . -1.2(5) ?
    C11 C12 C17 C16 . . . . 178.5(3) ?
    C15 C16 C17 C18 . . . . -178.0(4) ?
    C15 C16 C17 C12 . . . . 1.4(6) ?
    C12 C17 C18 C19 . . . . -0.7(6) ?
    C16 C17 C18 C19 . . . . 178.7(4) ?
    C17 C18 C19 C20 . . . . 1.6(6) ?
    C12 C11 C20 C19 . . . . -3.1(5) ?
    C10 C11 C20 C19 . . . . 178.7(3) ?
    C12 C11 C20 P2 . . . . -175.5(3) ?
    C10 C11 C20 P2 . . . . 6.3(5) ?
    C18 C19 C20 C11 . . . . 0.3(5) ?
    C18 C19 C20 P2 . . . . 173.1(3) ?
    C33 P2 C20 C11 . . . . -53.6(3) ?
    C39 P2 C20 C11 . . . . -159.4(3) ?
    Cu1 P2 C20 C11 . . . . 74.5(3) ?
    C33 P2 C20 C19 . . . . 133.9(3) ?
    C39 P2 C20 C19 . . . . 28.1(3) ?
    Cu1 P2 C20 C19 . . . . -98.1(3) ?
    C27 P1 C21 C22 . . . . -115.1(3) ?
    C1 P1 C21 C22 . . . . 138.2(3) ?
    Cu1 P1 C21 C22 . . . . 21.4(4) ?
    C27 P1 C21 C26 . . . . 64.5(3) ?
    C1 P1 C21 C26 . . . . -42.2(3) ?
    Cu1 P1 C21 C26 . . . . -158.9(2) ?
    C26 C21 C22 C23 . . . . 0.1(6) ?
    P1 C21 C22 C23 . . . . 179.8(3) ?
    C21 C22 C23 C24 . . . . 0.6(7) ?
    C22 C23 C24 C25 . . . . -1.1(7) ?
    C23 C24 C25 C26 . . . . 0.8(6) ?
    C24 C25 C26 C21 . . . . -0.1(6) ?
    C22 C21 C26 C25 . . . . -0.4(5) ?
    P1 C21 C26 C25 . . . . 180.0(3) ?
    C21 P1 C27 C28 . . . . 105.1(3) ?
    C1 P1 C27 C28 . . . . -146.5(3) ?
    Cu1 P1 C27 C28 . . . . -32.6(3) ?
    C21 P1 C27 C32 . . . . -71.2(4) ?
    C1 P1 C27 C32 . . . . 37.1(4) ?
    Cu1 P1 C27 C32 . . . . 151.0(3) ?
    C32 C27 C28 C29 . . . . 1.5(6) ?
    P1 C27 C28 C29 . . . . -175.0(3) ?
    C27 C28 C29 C30 . . . . -1.2(6) ?
    C28 C29 C30 C31 . . . . 0.3(6) ?
    C29 C30 C31 C32 . . . . 0.3(7) ?
    C28 C27 C32 C31 . . . . -1.0(6) ?
    P1 C27 C32 C31 . . . . 175.4(3) ?
    C30 C31 C32 C27 . . . . 0.1(7) ?
    C39 P2 C33 C38 . . . . 71.3(3) ?
    C20 P2 C33 C38 . . . . -39.3(3) ?
    Cu1 P2 C33 C38 . . . . -156.5(3) ?
    C39 P2 C33 C34 . . . . -106.5(3) ?
    C20 P2 C33 C34 . . . . 142.9(3) ?
    Cu1 P2 C33 C34 . . . . 25.6(3) ?
    C38 C33 C34 C35 . . . . -0.7(5) ?
    P2 C33 C34 C35 . . . . 177.2(3) ?
    C33 C34 C35 C36 . . . . 0.4(6) ?
    C34 C35 C36 C37 . . . . -0.1(6) ?
    C35 C36 C37 C38 . . . . 0.1(6) ?
    C36 C37 C38 C33 . . . . -0.4(6) ?
    C34 C33 C38 C37 . . . . 0.7(5) ?
    P2 C33 C38 C37 . . . . -177.1(3) ?
    C33 P2 C39 C40 . . . . 166.7(3) ?
    C20 P2 C39 C40 . . . . -84.7(3) ?
    Cu1 P2 C39 C40 . . . . 32.8(4) ?
    C33 P2 C39 C44 . . . . -6.8(4) ?
    C20 P2 C39 C44 . . . . 101.8(4) ?
    Cu1 P2 C39 C44 . . . . -140.7(3) ?
    C44 C39 C40 C41 . . . . -0.7(6) ?
    P2 C39 C40 C41 . . . . -174.5(3) ?
    C39 C40 C41 C42 . . . . 0.0(7) ?
    C40 C41 C42 C43 . . . . 1.2(7) ?
    C41 C42 C43 C44 . . . . -1.7(8) ?
    C42 C43 C44 C39 . . . . 1.0(7) ?
    C40 C39 C44 C43 . . . . 0.2(6) ?
    P2 C39 C44 C43 . . . . 173.7(3) ?
    C71 P3 C45 C54 . . . . -48.9(3) ?
    C65 P3 C45 C54 . . . . -155.4(3) ?
    Cu2 P3 C45 C54 . . . . 76.9(3) ?
    C71 P3 C45 C46 . . . . 140.7(3) ?
    C65 P3 C45 C46 . . . . 34.1(3) ?
    Cu2 P3 C45 C46 . . . . -93.6(3) ?
    C54 C45 C46 C47 . . . . 2.2(6) ?
    P3 C45 C46 C47 . . . . 173.0(3) ?
    C45 C46 C47 C48 . . . . 1.2(6) ?
    C46 C47 C48 C53 . . . . -1.5(6) ?
    C46 C47 C48 C49 . . . . -178.6(4) ?
    C53 C48 C49 C50 . . . . 2.9(6) ?
    C47 C48 C49 C50 . . . . -179.9(4) ?
    C48 C49 C50 C51 . . . . -0.9(6) ?
    C49 C50 C51 C52 . . . . -1.0(7) ?
    C50 C51 C52 C53 . . . . 0.7(6) ?
    C47 C48 C53 C52 . . . . 179.7(3) ?
    C49 C48 C53 C52 . . . . -3.1(6) ?
    C47 C48 C53 C54 . . . . -1.4(6) ?
    C49 C48 C53 C54 . . . . 175.8(3) ?
    C51 C52 C53 C48 . . . . 1.3(6) ?
    C51 C52 C53 C54 . . . . -177.5(4) ?
    C46 C45 C54 C53 . . . . -5.1(5) ?
    P3 C45 C54 C53 . . . . -175.5(3) ?
    C46 C45 C54 C55 . . . . 173.0(3) ?
    P3 C45 C54 C55 . . . . 2.7(5) ?
    C48 C53 C54 C45 . . . . 4.8(5) ?
    C52 C53 C54 C45 . . . . -176.3(3) ?
    C48 C53 C54 C55 . . . . -173.4(3) ?
    C52 C53 C54 C55 . . . . 5.5(5) ?
    C45 C54 C55 C64 . . . . -72.9(5) ?
    C53 C54 C55 C64 . . . . 105.3(4) ?
    C45 C54 C55 C56 . . . . 104.0(4) ?
    C53 C54 C55 C56 . . . . -77.8(4) ?
    C64 C55 C56 C61 . . . . 4.0(5) ?
    C54 C55 C56 C61 . . . . -172.9(3) ?
    C64 C55 C56 C57 . . . . -178.5(3) ?
    C54 C55 C56 C57 . . . . 4.7(5) ?
    C61 C56 C57 C58 . . . . -0.5(6) ?
    C55 C56 C57 C58 . . . . -178.1(4) ?
    C56 C57 C58 C59 . . . . 0.5(6) ?
    C57 C58 C59 C60 . . . . 0.2(6) ?
    C58 C59 C60 C61 . . . . -0.7(6) ?
    C57 C56 C61 C62 . . . . -178.4(4) ?
    C55 C56 C61 C62 . . . . -0.8(6) ?
    C57 C56 C61 C60 . . . . 0.0(5) ?
    C55 C56 C61 C60 . . . . 177.6(3) ?
    C59 C60 C61 C62 . . . . 179.0(4) ?
    C59 C60 C61 C56 . . . . 0.6(6) ?
    C56 C61 C62 C63 . . . . -1.0(6) ?
    C60 C61 C62 C63 . . . . -179.4(4) ?
    C61 C62 C63 C64 . . . . -0.3(7) ?
    C56 C55 C64 C63 . . . . -5.3(6) ?
    C54 C55 C64 C63 . . . . 171.6(4) ?
    C56 C55 C64 P4 . . . . -174.8(3) ?
    C54 C55 C64 P4 . . . . 2.1(5) ?
    C62 C63 C64 C55 . . . . 3.5(7) ?
    C62 C63 C64 P4 . . . . 173.3(3) ?
    C83 P4 C64 C55 . . . . -50.2(4) ?
    C77 P4 C64 C55 . . . . -154.2(3) ?
    Cu2 P4 C64 C55 . . . . 78.3(3) ?
    C83 P4 C64 C63 . . . . 140.2(3) ?
    C77 P4 C64 C63 . . . . 36.2(4) ?
    Cu2 P4 C64 C63 . . . . -91.3(3) ?
    C71 P3 C65 C66 . . . . 107.0(3) ?
    C45 P3 C65 C66 . . . . -142.3(3) ?
    Cu2 P3 C65 C66 . . . . -25.8(3) ?
    C71 P3 C65 C70 . . . . -68.7(4) ?
    C45 P3 C65 C70 . . . . 42.0(4) ?
    Cu2 P3 C65 C70 . . . . 158.5(3) ?
    C70 C65 C66 C67 . . . . 2.8(6) ?
    P3 C65 C66 C67 . . . . -173.1(3) ?
    C65 C66 C67 C68 . . . . -0.7(6) ?
    C66 C67 C68 C69 . . . . -1.9(7) ?
    C67 C68 C69 C70 . . . . 2.4(6) ?
    C68 C69 C70 C65 . . . . -0.3(6) ?
    C66 C65 C70 C69 . . . . -2.3(6) ?
    P3 C65 C70 C69 . . . . 173.4(3) ?
    C65 P3 C71 C76 . . . . -123.4(3) ?
    C45 P3 C71 C76 . . . . 128.2(3) ?
    Cu2 P3 C71 C76 . . . . 11.2(4) ?
    C65 P3 C71 C72 . . . . 55.3(4) ?
    C45 P3 C71 C72 . . . . -53.1(4) ?
    Cu2 P3 C71 C72 . . . . -170.1(3) ?
    C76 C71 C72 C73 . . . . -0.9(6) ?
    P3 C71 C72 C73 . . . . -179.5(3) ?
    C71 C72 C73 C74 . . . . 1.7(7) ?
    C72 C73 C74 C75 . . . . -1.6(7) ?
    C73 C74 C75 C76 . . . . 0.7(7) ?
    C72 C71 C76 C75 . . . . 0.0(6) ?
    P3 C71 C76 C75 . . . . 178.7(3) ?
    C74 C75 C76 C71 . . . . 0.1(7) ?
    C83 P4 C77 C82 . . . . 95.4(4) ?
    C64 P4 C77 C82 . . . . -154.3(3) ?
    Cu2 P4 C77 C82 . . . . -37.4(4) ?
    C83 P4 C77 C78 . . . . -78.1(4) ?
    C64 P4 C77 C78 . . . . 32.2(4) ?
    Cu2 P4 C77 C78 . . . . 149.1(3) ?
    C82 C77 C78 C79 . . . . -0.7(7) ?
    P4 C77 C78 C79 . . . . 172.7(4) ?
    C77 C78 C79 C80 . . . . 0.1(9) ?
    C78 C79 C80 C81 . . . . 0.9(9) ?
    C79 C80 C81 C82 . . . . -1.4(9) ?
    C78 C77 C82 C81 . . . . 0.2(7) ?
    P4 C77 C82 C81 . . . . -173.6(4) ?
    C80 C81 C82 C77 . . . . 0.9(8) ?
    C64 P4 C83 C84 . . . . 135.9(3) ?
    C77 P4 C83 C84 . . . . -115.4(3) ?
    Cu2 P4 C83 C84 . . . . 17.5(4) ?
    C64 P4 C83 C88 . . . . -48.6(4) ?
    C77 P4 C83 C88 . . . . 60.2(4) ?
    Cu2 P4 C83 C88 . . . . -167.0(3) ?
    C88 C83 C84 C85 . . . . 0.8(6) ?
    P4 C83 C84 C85 . . . . 176.4(3) ?
    C83 C84 C85 C86 . . . . 0.0(7) ?
    C84 C85 C86 C87 . . . . -0.9(7) ?
    C85 C86 C87 C88 . . . . 0.9(7) ?
    C86 C87 C88 C83 . . . . -0.1(6) ?
    C84 C83 C88 C87 . . . . -0.8(6) ?
    P4 C83 C88 C87 . . . . -176.3(3) ?
loop_
    _geom_hbond_atom_site_label_D
    _geom_hbond_atom_site_label_H
    _geom_hbond_atom_site_label_A
    _geom_hbond_site_symmetry_A
    _geom_hbond_distance_DH
    _geom_hbond_distance_HA
    _geom_hbond_distance_DA
    _geom_hbond_angle_DHA
    C40 H40 I1 . 0.95 3.02 3.894(4) 153.0
_iucr_refine_instructions_details
;
TITL sb307 in P6(3) - sadabs 0.6957/0.8014
CELL 0.71073  25.573  25.573  18.593  90.00  90.00 120.00
ZERR    6.00   0.003   0.003   0.002   0.00   0.00   0.00
LATT -1
SYMM -Y, X-Y, Z
SYMM -X+Y, -X, Z
SYMM -X, -Y, 0.5+Z
SYMM Y, -X+Y, 0.5+Z
SYMM X-Y, X, 0.5+Z
SFAC C H P CU I O
UNIT 528 392 24 12 12 4
SHEL 7.0 0.77
rem OMIT    -2   5   0
rem OMIT     0   3   3
rem OMIT    -1  18   0
L.S. 12
BOND
BOND $H
ACTA
CONF
SIZE 0.15 0.20 0.40
rem yellow blocks
TEMP -150
FMAP 2
PLAN 20
HTAB C40 I1
WGHT    0.038100   15.830000
FVAR       0.05229
I1    5    0.649693    0.635358    0.530482    11.00000    0.03306    0.02501 =
         0.01841   -0.00215   -0.00013    0.01478
I2    5    0.639453    0.634461    0.752730    11.00000    0.02630    0.02620 =
         0.01602   -0.00279   -0.00312    0.01130
CU1   4    0.587858    0.564088    0.638559    11.00000    0.02024    0.02337 =
         0.02140   -0.00214   -0.00347    0.01048
CU2   4    0.664298    0.707200    0.641904    11.00000    0.03359    0.02417 =
         0.02182   -0.00170   -0.00048    0.01691
P1    3    0.601813    0.483359    0.652337    11.00000    0.01779    0.02506 =
         0.01844   -0.00387   -0.00380    0.01158
P2    3    0.484839    0.514420    0.627511    11.00000    0.01938    0.02352 =
         0.02462   -0.00181   -0.00479    0.01196
P3    3    0.615973    0.761257    0.653092    11.00000    0.02193    0.01920 =
         0.01947   -0.00323   -0.00036    0.00971
P4    3    0.760111    0.785846    0.622231    11.00000    0.02653    0.02662 =
         0.02360   -0.00304   -0.00064    0.01659
C1    1    0.535821    0.430867    0.705176    11.00000    0.02077    0.02324 =
         0.01739   -0.00207   -0.00179    0.01547
C2    1    0.541834    0.435784    0.780877    11.00000    0.02577    0.02793 =
         0.02120   -0.00432   -0.00713    0.01712
AFIX  43
H2    2    0.580093    0.462713    0.801341    11.00000   -1.20000
AFIX   0
C3    1    0.494281    0.402968    0.824676    11.00000    0.03640    0.03097 =
         0.01711   -0.00451   -0.00505    0.02614
AFIX  43
H3    2    0.498836    0.408986    0.875220    11.00000   -1.20000
AFIX   0
C4    1    0.438030    0.359920    0.795971    11.00000    0.03271    0.02984 =
         0.02136    0.00236    0.00313    0.02425
C5    1    0.388972    0.323058    0.841111    11.00000    0.04038    0.03696 =
         0.01974    0.00570    0.00682    0.02542
AFIX  43
H5    2    0.393498    0.327553    0.891827    11.00000   -1.20000
AFIX   0
C6    1    0.335780    0.281552    0.812908    11.00000    0.03694    0.03794 =
         0.03448    0.01206    0.01283    0.02158
AFIX  43
H6    2    0.303203    0.256745    0.844015    11.00000   -1.20000
AFIX   0
C7    1    0.327727    0.274378    0.738314    11.00000    0.02268    0.03041 =
         0.03398    0.00557    0.00153    0.01137
AFIX  43
H7    2    0.290225    0.244224    0.719096    11.00000   -1.20000
AFIX   0
C8    1    0.374087    0.310971    0.693136    11.00000    0.02404    0.02939 =
         0.02441    0.00172   -0.00048    0.01487
AFIX  43
H8    2    0.367858    0.306774    0.642605    11.00000   -1.20000
AFIX   0
C9    1    0.430899    0.354765    0.720190    11.00000    0.02511    0.02561 =
         0.02285   -0.00077    0.00036    0.01725
C10   1    0.480004    0.393999    0.674756    11.00000    0.02027    0.02261 =
         0.01840   -0.00362   -0.00226    0.01444
C11   1    0.468680    0.398192    0.596134    11.00000    0.01353    0.02399 =
         0.01768   -0.00137   -0.00099    0.00844
C12   1    0.458263    0.350208    0.547912    11.00000    0.01595    0.02443 =
         0.01771    0.00041    0.00114    0.00814
C13   1    0.456427    0.297032    0.571497    11.00000    0.02426    0.03254 =
         0.02175   -0.00371   -0.00302    0.01573
AFIX  43
H13   2    0.462000    0.292450    0.621135    11.00000   -1.20000
AFIX   0
C14   1    0.446862    0.251963    0.524954    11.00000    0.03134    0.02644 =
         0.03284   -0.00492   -0.00235    0.01476
AFIX  43
H14   2    0.445301    0.216223    0.542134    11.00000   -1.20000
AFIX   0
C15   1    0.439265    0.258785    0.450804    11.00000    0.03470    0.03685 =
         0.02986   -0.01710   -0.00577    0.01561
AFIX  43
H15   2    0.432962    0.227588    0.418149    11.00000   -1.20000
AFIX   0
C16   1    0.440889    0.309146    0.426055    11.00000    0.03014    0.03482 =
         0.02020   -0.00912   -0.00188    0.00971
AFIX  43
H16   2    0.436045    0.313219    0.376079    11.00000   -1.20000
AFIX   0
C17   1    0.449778    0.356208    0.474012    11.00000    0.01722    0.03204 =
         0.01948   -0.00373   -0.00278    0.00786
C18   1    0.449802    0.408425    0.449619    11.00000    0.02641    0.03311 =
         0.01335    0.00078   -0.00170    0.01066
AFIX  43
H18   2    0.444577    0.412805    0.399825    11.00000   -1.20000
AFIX   0
C19   1    0.457184    0.452640    0.496199    11.00000    0.02279    0.02821 =
         0.02166    0.00204   -0.00408    0.01003
AFIX  43
H19   2    0.455971    0.486883    0.478564    11.00000   -1.20000
AFIX   0
C20   1    0.466651    0.448485    0.570574    11.00000    0.01537    0.02294 =
         0.02075   -0.00388   -0.00578    0.00760
C21   1    0.604399    0.439274    0.576740    11.00000    0.01680    0.03372 =
         0.02368   -0.01102   -0.00708    0.01734
C22   1    0.617684    0.464310    0.509633    11.00000    0.04735    0.04883 =
         0.02644   -0.00690   -0.00191    0.03681
AFIX  43
H22   2    0.625356    0.504331    0.502547    11.00000   -1.20000
AFIX   0
C23   1    0.619981    0.430872    0.451231    11.00000    0.06960    0.07572 =
         0.01668   -0.00498   -0.00296    0.05691
AFIX  43
H23   2    0.629597    0.448365    0.404594    11.00000   -1.20000
AFIX   0
C24   1    0.608403    0.373156    0.461343    11.00000    0.04811    0.06322 =
         0.03177   -0.02286   -0.01637    0.04341
AFIX  43
H24   2    0.609304    0.350346    0.421519    11.00000   -1.20000
AFIX   0
C25   1    0.595583    0.348166    0.528178    11.00000    0.02787    0.03871 =
         0.04633   -0.01500   -0.00799    0.02155
AFIX  43
H25   2    0.588083    0.308181    0.535032    11.00000   -1.20000
AFIX   0
C26   1    0.593467    0.380847    0.585996    11.00000    0.01918    0.02995 =
         0.03825   -0.00495   -0.00168    0.01381
AFIX  43
H26   2    0.584443    0.363178    0.632554    11.00000   -1.20000
AFIX   0
C27   1    0.665145    0.489764    0.704766    11.00000    0.02225    0.03666 =
         0.02202   -0.00670   -0.00290    0.01806
C28   1    0.718051    0.544369    0.704516    11.00000    0.02182    0.03853 =
         0.02967   -0.00773   -0.00011    0.01410
AFIX  43
H28   2    0.719858    0.578143    0.680808    11.00000   -1.20000
AFIX   0
C29   1    0.769948    0.550197    0.739723    11.00000    0.01843    0.05249 =
         0.03730   -0.01546    0.00033    0.01206
AFIX  43
H29   2    0.806881    0.587552    0.739066    11.00000   -1.20000
AFIX   0
C30   1    0.766045    0.501285    0.774611    11.00000    0.03119    0.06873 =
         0.03711   -0.01635   -0.01047    0.03337
AFIX  43
H30   2    0.800729    0.505213    0.798348    11.00000   -1.20000
AFIX   0
C31   1    0.713572    0.446868    0.776260    11.00000    0.03595    0.05955 =
         0.04235   -0.00656   -0.00890    0.03355
AFIX  43
H31   2    0.711774    0.413499    0.800989    11.00000   -1.20000
AFIX   0
C32   1    0.662746    0.441055    0.741130    11.00000    0.02805    0.03948 =
         0.04094   -0.00501   -0.00882    0.02210
AFIX  43
H32   2    0.626095    0.403439    0.742037    11.00000   -1.20000
AFIX   0
C33   1    0.436206    0.482646    0.705756    11.00000    0.02336    0.02461 =
         0.02844   -0.00134   -0.00067    0.01674
C34   1    0.458357    0.507640    0.773103    11.00000    0.02624    0.02519 =
         0.03045   -0.00647   -0.00411    0.01527
AFIX  43
H34   2    0.498891    0.539571    0.777811    11.00000   -1.20000
AFIX   0
C35   1    0.421813    0.486346    0.833200    11.00000    0.03355    0.03949 =
         0.02939   -0.00590   -0.00210    0.02541
AFIX  43
H35   2    0.437138    0.503766    0.878997    11.00000   -1.20000
AFIX   0
C36   1    0.362721    0.439495    0.826546    11.00000    0.03432    0.04405 =
         0.03591    0.00758    0.01168    0.02923
AFIX  43
H36   2    0.337481    0.424704    0.867751    11.00000   -1.20000
AFIX   0
C37   1    0.340662    0.414369    0.759631    11.00000    0.02475    0.03293 =
         0.04388    0.00415    0.00182    0.01953
AFIX  43
H37   2    0.300175    0.382317    0.755029    11.00000   -1.20000
AFIX   0
C38   1    0.377095    0.435574    0.699591    11.00000    0.02451    0.02875 =
         0.03119   -0.00247   -0.00329    0.01647
AFIX  43
H38   2    0.361698    0.417923    0.653908    11.00000   -1.20000
AFIX   0
C39   1    0.450064    0.554352    0.584836    11.00000    0.02469    0.02488 =
         0.02719   -0.00087   -0.00901    0.01194
C40   1    0.481434    0.595431    0.530627    11.00000    0.03887    0.03921 =
         0.02565    0.00384   -0.00164    0.02382
AFIX  43
H40   2    0.518375    0.599653    0.513589    11.00000   -1.20000
AFIX   0
C41   1    0.459245    0.630833    0.500650    11.00000    0.04767    0.04237 =
         0.03517    0.00976   -0.00513    0.02759
AFIX  43
H41   2    0.481154    0.658841    0.463510    11.00000   -1.20000
AFIX   0
C42   1    0.406669    0.625162    0.524545    11.00000    0.04944    0.03871 =
         0.04981    0.00223   -0.00704    0.03148
AFIX  43
H42   2    0.391351    0.648646    0.503497    11.00000   -1.20000
AFIX   0
C43   1    0.375336    0.585474    0.579246    11.00000    0.04242    0.04525 =
         0.05088    0.00235   -0.00331    0.03162
AFIX  43
H43   2    0.339026    0.582491    0.596701    11.00000   -1.20000
AFIX   0
C44   1    0.396459    0.549788    0.609058    11.00000    0.03521    0.03381 =
         0.04196   -0.00053   -0.00240    0.02340
AFIX  43
H44   2    0.374167    0.522046    0.646267    11.00000   -1.20000
AFIX   0
C45   1    0.670263    0.830280    0.700998    11.00000    0.02528    0.02261 =
         0.01753   -0.00303   -0.00163    0.01473
C46   1    0.665712    0.830866    0.777483    11.00000    0.03076    0.02930 =
         0.02083   -0.00044    0.00151    0.01500
AFIX  43
H46   2    0.632531    0.797969    0.800839    11.00000   -1.20000
AFIX   0
C47   1    0.707648    0.877295    0.817713    11.00000    0.04110    0.03611 =
         0.01617   -0.00380   -0.00240    0.02347
AFIX  43
H47   2    0.703971    0.876217    0.868609    11.00000   -1.20000
AFIX   0
C48   1    0.756990    0.927451    0.783727    11.00000    0.02726    0.02342 =
         0.03010   -0.00545   -0.00569    0.01628
C49   1    0.802242    0.976070    0.824453    11.00000    0.03563    0.03645 =
         0.03507   -0.01337   -0.01154    0.02316
AFIX  43
H49   2    0.799911    0.975458    0.875467    11.00000   -1.20000
AFIX   0
C50   1    0.849115    1.023707    0.790139    11.00000    0.02625    0.02980 =
         0.05049   -0.02005   -0.01424    0.01264
AFIX  43
H50   2    0.878869    1.056291    0.817734    11.00000   -1.20000
AFIX   0
C51   1    0.854056    1.025374    0.715896    11.00000    0.02112    0.02707 =
         0.05141   -0.00882   -0.00450    0.00886
AFIX  43
H51   2    0.886631    1.059155    0.692957    11.00000   -1.20000
AFIX   0
C52   1    0.811931    0.978269    0.675574    11.00000    0.02468    0.02775 =
         0.03032   -0.00177   -0.00160    0.01417
AFIX  43
H52   2    0.815795    0.979434    0.624698    11.00000   -1.20000
AFIX   0
C53   1    0.762738    0.927902    0.708732    11.00000    0.02360    0.02285 =
         0.02640   -0.00302   -0.00192    0.01342
C54   1    0.719322    0.876936    0.667940    11.00000    0.01971    0.01882 =
         0.01826   -0.00305   -0.00131    0.01131
C55   1    0.729825    0.875127    0.589447    11.00000    0.01985    0.02175 =
         0.02169    0.00024    0.00072    0.00843
C56   1    0.716957    0.910784    0.540750    11.00000    0.02399    0.02245 =
         0.02160    0.00195    0.00142    0.00910
C57   1    0.698556    0.951330    0.565315    11.00000    0.02527    0.02502 =
         0.02318    0.00146   -0.00207    0.01165
AFIX  43
H57   2    0.695638    0.956384    0.615498    11.00000   -1.20000
AFIX   0
C58   1    0.684944    0.983283    0.517715    11.00000    0.03520    0.02801 =
         0.02799    0.00179   -0.00320    0.01749
AFIX  43
H58   2    0.672912    1.010602    0.535122    11.00000   -1.20000
AFIX   0
C59   1    0.688473    0.976345    0.443210    11.00000    0.03774    0.02867 =
         0.02590    0.00708   -0.00453    0.01469
AFIX  43
H59   2    0.678971    0.998957    0.410557    11.00000   -1.20000
AFIX   0
C60   1    0.705511    0.937212    0.417955    11.00000    0.03032    0.03611 =
         0.02200    0.00626    0.00221    0.01319
AFIX  43
H60   2    0.707405    0.932293    0.367552    11.00000   -1.20000
AFIX   0
C61   1    0.720599    0.903402    0.466388    11.00000    0.02800    0.02972 =
         0.02275    0.00382    0.00396    0.01320
C62   1    0.737382    0.862128    0.441230    11.00000    0.03988    0.04637 =
         0.01658    0.00134    0.00586    0.02436
AFIX  43
H62   2    0.739203    0.856624    0.390950    11.00000   -1.20000
AFIX   0
C63   1    0.751056    0.829950    0.488169    11.00000    0.03625    0.04388 =
         0.02606    0.00059    0.00562    0.02816
AFIX  43
H63   2    0.762131    0.802132    0.469953    11.00000   -1.20000
AFIX   0
C64   1    0.749211    0.836829    0.563083    11.00000    0.02551    0.03120 =
         0.02313   -0.00349    0.00204    0.01634
C65   1    0.546713    0.732592    0.706081    11.00000    0.02353    0.02572 =
         0.01959   -0.00201    0.00155    0.01134
C66   1    0.511085    0.670686    0.714658    11.00000    0.02526    0.02683 =
         0.03344   -0.00114   -0.00325    0.01389
AFIX  43
H66   2    0.525032    0.644726    0.697840    11.00000   -1.20000
AFIX   0
C67   1    0.455191    0.646529    0.747679    11.00000    0.02290    0.02968 =
         0.03937    0.00183   -0.00140    0.00673
AFIX  43
H67   2    0.430850    0.604003    0.752869    11.00000   -1.20000
AFIX   0
C68   1    0.434734    0.683210    0.772838    11.00000    0.02793    0.03899 =
         0.03112    0.00246    0.00578    0.01608
AFIX  43
H68   2    0.395823    0.666193    0.794081    11.00000   -1.20000
AFIX   0
C69   1    0.470884    0.745372    0.767313    11.00000    0.04001    0.03845 =
         0.03138   -0.00100    0.00523    0.02632
AFIX  43
H69   2    0.457452    0.771087    0.786416    11.00000   -1.20000
AFIX   0
C70   1    0.526524    0.769827    0.733932    11.00000    0.03520    0.02473 =
         0.03334    0.00009    0.00520    0.01350
AFIX  43
H70   2    0.551164    0.812420    0.729991    11.00000   -1.20000
AFIX   0
C71   1    0.594844    0.785342    0.570784    11.00000    0.02517    0.02375 =
         0.02433   -0.00140   -0.00396    0.01259
C72   1    0.573659    0.825558    0.570949    11.00000    0.03512    0.03349 =
         0.02628   -0.00169    0.00110    0.01955
AFIX  43
H72   2    0.569904    0.842049    0.615135    11.00000   -1.20000
AFIX   0
C73   1    0.557851    0.842001    0.507087    11.00000    0.03973    0.03851 =
         0.03476   -0.00209   -0.00375    0.02579
AFIX  43
H73   2    0.544340    0.870502    0.507472    11.00000   -1.20000
AFIX   0
C74   1    0.561730    0.816926    0.442715    11.00000    0.04090    0.03599 =
         0.02756    0.00086   -0.00626    0.02063
AFIX  43
H74   2    0.549990    0.827307    0.398948    11.00000   -1.20000
AFIX   0
C75   1    0.582694    0.776955    0.442795    11.00000    0.05464    0.03416 =
         0.02233   -0.00738   -0.00516    0.02579
AFIX  43
H75   2    0.585856    0.759954    0.398712    11.00000   -1.20000
AFIX   0
C76   1    0.599358    0.761054    0.506658    11.00000    0.03776    0.02934 =
         0.02727   -0.00377   -0.00274    0.02010
AFIX  43
H76   2    0.613889    0.733370    0.506041    11.00000   -1.20000
AFIX   0
C77   1    0.816224    0.773040    0.576649    11.00000    0.03527    0.04049 =
         0.03240   -0.01181   -0.00686    0.02553
C78   1    0.862265    0.815891    0.533980    11.00000    0.04152    0.06636 =
         0.04045    0.00017    0.00610    0.03679
AFIX  43
H78   2    0.863250    0.852573    0.522507    11.00000   -1.20000
AFIX   0
C79   1    0.906980    0.804997    0.508044    11.00000    0.05326    0.10042 =
         0.04591   -0.00569    0.01057    0.04877
AFIX  43
H79   2    0.938459    0.834496    0.478949    11.00000   -1.20000
AFIX   0
C80   1    0.906235    0.753348    0.523585    11.00000    0.07090    0.12467 =
         0.06245   -0.03557   -0.01392    0.08148
AFIX  43
H80   2    0.937362    0.746739    0.506092    11.00000   -1.20000
AFIX   0
C81   1    0.860895    0.710500    0.564384    11.00000    0.07065    0.06792 =
         0.08699   -0.03717   -0.03004    0.05829
AFIX  43
H81   2    0.860109    0.673671    0.574294    11.00000   -1.20000
AFIX   0
C82   1    0.815366    0.719998    0.591958    11.00000    0.04291    0.04221 =
         0.06749   -0.01797   -0.01868    0.03036
AFIX  43
H82   2    0.784168    0.690081    0.620973    11.00000   -1.20000
AFIX   0
C83   1    0.806729    0.831124    0.697610    11.00000    0.02895    0.02868 =
         0.03064   -0.00762   -0.00505    0.01830
C84   1    0.790399    0.807637    0.766194    11.00000    0.04691    0.02746 =
         0.03513   -0.00723   -0.01080    0.02145
AFIX  43
H84   2    0.754573    0.770024    0.773634    11.00000   -1.20000
AFIX   0
C85   1    0.826759    0.839426    0.824253    11.00000    0.06769    0.04630 =
         0.03295   -0.01169   -0.01617    0.03709
AFIX  43
H85   2    0.815538    0.823259    0.871383    11.00000   -1.20000
AFIX   0
C86   1    0.878641    0.893850    0.814360    11.00000    0.04495    0.04669 =
         0.05738   -0.02280   -0.02182    0.03042
AFIX  43
H86   2    0.902918    0.915540    0.854383    11.00000   -1.20000
AFIX   0
C87   1    0.895052    0.916571    0.746136    11.00000    0.02249    0.03773 =
         0.06380   -0.01509   -0.01223    0.01341
AFIX  43
H87   2    0.931228    0.953938    0.739012    11.00000   -1.20000
AFIX   0
C88   1    0.859701    0.885871    0.687597    11.00000    0.02461    0.03839 =
         0.03732   -0.00592    0.00055    0.01661
AFIX  43
H88   2    0.871561    0.902133    0.640595    11.00000   -1.20000
AFIX   0
rem disordered water from squeeze 20 electorns in 2 voids
rem 4 water molecules per unit cell
O1W   6    0.961677    1.005508    0.557280    10.33333    0.05080
O2W   6    0.955173    0.971381    0.470042    10.33333    0.07288
HKLF 4
REM  sb307 in P6(3) - sadabs 0.6957/0.8014
REM R1 =  0.0299 for  15085 Fo > 4sig(Fo)  and  0.0351 for all  16098 data
REM    873 parameters refined using      1 restraints
END
WGHT      0.0381     15.8306
REM Highest difference peak  1.624,  deepest hole -0.567,  1-sigma level  0.089
Q1    1   0.6261  0.6863  0.6392  11.00000  0.05    1.62
Q2    1   0.6391  0.6652  0.7505  11.00000  0.05    1.56
Q3    1   0.6755  0.6697  0.5292  11.00000  0.05    1.26
Q4    1   1.0000  1.0000  0.5857  10.33333  0.05    0.99
Q5    1   0.8935  0.9649  0.5001  11.00000  0.05    0.98
Q6    1   0.6758  0.6625  0.7528  11.00000  0.05    0.88
Q7    1   1.0000  1.0000  0.4462  10.33333  0.05    0.77
Q8    1   0.6394  0.6312  0.7929  11.00000  0.05    0.71
Q9    1   0.6400  0.6347  0.7093  11.00000  0.05    0.71
Q10   1   0.6563  0.6410  0.5716  11.00000  0.05    0.68
Q11   1   0.8111  0.6948  0.5259  11.00000  0.05    0.68
Q12   1   0.9686  0.9933  0.5218  11.00000  0.05    0.68
Q13   1   0.6545  0.6388  0.4868  11.00000  0.05    0.66
Q14   1   0.6826  0.6323  0.5356  11.00000  0.05    0.63
Q15   1   0.5970  0.5971  0.6328  11.00000  0.05    0.57
Q16   1   0.4902  0.5107  0.5878  11.00000  0.05    0.56
Q17   1   0.6089  0.5977  0.5320  11.00000  0.05    0.50
Q18   1   0.6174  0.5172  0.6422  11.00000  0.05    0.50
Q19   1   0.8310  0.7123  0.7313  11.00000  0.05    0.50
Q20   1   0.6625  0.7010  0.6924  11.00000  0.05    0.47
;
loop_
    _platon_squeeze_void_nr
    _platon_squeeze_void_average_x
    _platon_squeeze_void_average_y
    _platon_squeeze_void_average_z
    _platon_squeeze_void_volume
    _platon_squeeze_void_count_electrons
    _platon_squeeze_void_content
    1 0.000 0.000 0.011 167 20 '2 H2O'
    2 0.333 0.667 0.172 13 1 ' '
    3 0.667 0.333 0.165 11 1 ' '
    4 0.127 0.830 0.254 20 2 ' '
    5 0.170 0.297 0.254 20 2 ' '
    6 0.703 0.873 0.254 20 2 ' '
    7 0.000 0.000 0.511 167 20 '2 H2O'
    8 0.333 0.667 0.401 10 1 ' '
    9 0.333 0.667 0.666 11 1 ' '
    10 0.667 0.333 0.672 13 1 ' '
    11 0.297 0.127 0.754 20 2 ' '
    12 0.830 0.703 0.754 20 2 ' '
    13 0.873 0.170 0.754 20 2 ' '
    14 0.667 0.333 0.901 10 1 ' '
_platon_squeeze_details
;
 4 disordered water molecules per unit cell, 2 disordered
 water (s.o.f.= 0.33333) around 3-fold axis in 0,0,z and
 0,0,z+0.5
;
data_global
_journal_date_recd_electronic     2012-03-12
_journal_date_accepted     2012-03-13
_journal_name_full     'Acta Crystallographica, Section E'
_journal_year     2012
_journal_volume     68
_journal_issue      4
_journal_page_first     m466
_journal_page_last     m467
_journal_paper_category     QM
_journal_paper_doi     10.1107/S1600536812011051
_journal_coeditor_code     BT5845
_publ_contact_author_name     'Stefan Braese'
_publ_contact_author_address
;
Institute of Organic Chemistry
Karlsruhe Institute of Technology (KIT)
Fritz-Haber-Weg 6
76128 Karlsruhe
Germany
;
_publ_contact_author_email     'braese@kit.edu'
_publ_contact_author_fax     '(+ 49) 721 608 48581'
_publ_contact_author_phone     '(+49) 721 608 42902'
_publ_section_title
;\
Di-\m-iodido-bis{[(<i>R</i>)-(+)-2,2'-bis(diphenylphosphanyl)-1,1'-binaphthyl-\
\k^2^<i>P</i>,<i>P</i>']copper(I)} 0.67-hydrate
;
loop_
    _publ_author_name
    _publ_author_footnote
    _publ_author_address
    'Volz, Daniel' .
;
Institute of Organic Chemistry
Karlsruhe Institute of Technology (KIT)
Fritz-Haber-Weg 6
76128 Karlsruhe
Germany
;
    'Nieger, Martin' .
;
Department of Chemistry
University of Helsinki
PO Box 55 (A.I. Virtasen aukio 1)
00014 Helsinki
Finland
;
    'Br\"ase, Stefan ' .
;
Institute of Organic Chemistry
Karlsruhe Institute of Technology (KIT)
Fritz-Haber-Weg 6
76128 Karlsruhe
Germany
;
