# Supplementary material for: Di-μ-iodido-bis­{[(R)-(+)-2,2′-bis­(di­phenyl­phosphan­yl)-1,1′-binaphthyl-κ2 P,P′]copper(I)} 0.67-hydrate
Source: Acta Crystallogr Sect E Struct Rep Online. 2012 Mar 24;68(Pt 4):m466–7. doi: 10.1107/S1600536812011051 (PMC3343858; doi:10.1107/S1600536812011051)
Supplement: Supplementary file 3 [file e-68-0m466-Isup3.hkl]

# 
# h,k,l, Fc-squared, Fo-squared, sigma(Fo-squared) and status flag 
# 
data_I
_shelx_title ' sb307 in P6(3) - sadabs 0.6957/0.8014' 
_shelx_refln_list_code          4 
_shelx_F_calc_maximum      579.43 
_exptl_crystal_F_000      4936.00 
_reflns_d_resolution_high  0.7700 
 
loop_ 
 _symmetry_equiv_pos_as_xyz 
 'x, y, z' 
 '-y, x-y, z' 
 '-x+y, -x, z' 
 '-x, -y, z+1/2' 
 'y, -x+y, z+1/2' 
 'x-y, x, z+1/2' 
 
_cell_length_a    25.5730 
_cell_length_b    25.5730 
_cell_length_c    18.5930 
_cell_angle_alpha  90.000 
_cell_angle_beta   90.000 
_cell_angle_gamma 120.000 
 
_shelx_F_squared_multiplier     1.000 
 
loop_ 
 _refln_index_h 
 _refln_index_k 
 _refln_index_l 
 _refln_F_squared_calc 
 _refln_F_squared_meas 
 _refln_F_squared_sigma 
 _refln_observed_status 
   0   0 -24    12188.83    13006.15    452.60 o 
   0   1 -24       93.20       33.33     75.36 o 
  -1   2 -24      373.08      527.27     74.62 o 
   0   2 -24     1555.77     1990.45     86.12 o 
  -2   3 -24      801.36      876.00     87.90 o 
  -1   3 -24      846.57      845.03     83.20 o 
   0   3 -24      426.92      359.25     71.31 o 
   0   1 -23        7.76       39.87     75.41 o 
  -1   2 -23     9790.42     9910.04    160.51 o 
   0   2 -23      377.52      515.93     73.69 o 
  -2   3 -23      233.97      262.03     71.60 o 
  -1   3 -23      598.70      701.21     88.61 o 
   0   3 -23      541.43      995.76     72.40 o 
  -3   4 -23       72.48      282.02     77.07 o 
  -2   4 -23     5481.81     5681.45    111.09 o 
  -1   4 -23     1466.41     1247.12     79.64 o 
   0   4 -23      481.70      410.17     90.22 o 
  -4   5 -23    12676.62    13842.29    200.77 o 
  -3   5 -23      442.30      560.41    108.11 o 
  -2   5 -23     3629.22     3369.91     93.98 o 
  -1   5 -23     8454.24     8600.45    177.56 o 
   0   5 -23     1724.84     2172.14    102.11 o 
  -5   6 -23     6618.94     6770.33    130.07 o 
  -4   6 -23     6302.72     6774.61    126.64 o 
  -3   6 -23     1563.50     1894.55     87.04 o 
  -2   6 -23     6493.98     6360.64    124.11 o 
  -1   6 -23     7440.43     8407.41    180.80 o 
   0   6 -23     1590.12     2033.33     97.00 o 
  -6   7 -23     6464.65     6667.30    129.17 o 
  -5   7 -23     4331.39     3968.77    105.67 o 
  -4   7 -23    10929.85    11110.84    167.02 o 
  -3   7 -23      344.72      357.25     90.67 o 
  -2   7 -23     7057.06     7241.98    167.03 o 
  -1   7 -23    15509.83    16146.46    236.00 o 
   0   7 -23     2637.44     2721.65    107.18 o 
  -7   8 -23     3706.04     3799.16    129.84 o 
  -6   8 -23      442.44      350.41     88.41 o 
  -5   8 -23     1273.31     1203.74     85.82 o 
  -4   8 -23     7427.28     7361.60    134.42 o 
  -3   8 -23     1002.10     1328.00     84.71 o 
  -2   8 -23     9155.71     9539.73    158.31 o 
  -1   8 -23     5335.97     5671.75    153.95 o 
   0   8 -23      942.77     1229.89    102.82 o 
  -8   9 -23     5015.06     5013.86    150.36 o 
  -7   9 -23    11596.53    11874.76    185.92 o 
  -6   9 -23      654.66      706.89    147.40 o 
  -5   9 -23    11090.88    11157.20    177.14 o 
  -4   9 -23     4665.26     4781.68    144.72 o 
  -3   9 -23      181.47      132.87    119.74 o 
  -2   9 -23    13253.65    13833.09    230.17 o 
  -1   9 -23     2102.33     2420.51    109.17 o 
  -6  10 -23     4008.04     3865.88    120.97 o 
  -5  10 -23     2266.37     2508.12    108.20 o 
  -4  10 -23    25103.29    25590.78    318.20 o 
   0   0 -22    15378.80    14914.24    423.55 o 
   0   1 -22       61.15      -29.06     59.66 o 
  -1   2 -22     4145.14     4561.61     91.98 o 
   0   2 -22      684.28      907.14     85.12 o 
  -2   3 -22      940.76      986.28    104.17 o 
  -1   3 -22     1173.65     1318.93     84.13 o 
   0   3 -22    12024.63    12288.34    177.89 o 
  -3   4 -22     3979.25     4188.11    101.71 o 
  -2   4 -22     5486.15     6212.31    114.27 o 
  -1   4 -22      194.68      231.97     76.46 o 
   0   4 -22     3055.41     3447.35     88.09 o 
  -4   5 -22      872.28     1021.21     77.88 o 
  -3   5 -22     5269.36     5227.89    111.45 o 
  -2   5 -22      572.64      755.73     86.42 o 
  -1   5 -22     3934.56     4507.15    110.44 o 
   0   5 -22     9368.09     9916.43    146.75 o 
  -5   6 -22     2374.10     2454.11     95.23 o 
  -4   6 -22     1194.27     1519.24     92.65 o 
  -3   6 -22    16065.38    16636.45    226.59 o 
  -2   6 -22     4897.05     5575.71    118.01 o 
  -1   6 -22     1858.17     1909.11     87.73 o 
   0   6 -22    11911.11    12107.18    184.49 o 
  -6   7 -22    14167.70    15078.00    195.00 o 
  -5   7 -22     9266.40     9309.63    145.41 o 
  -4   7 -22     4164.49     4331.43    109.76 o 
  -3   7 -22    10233.57    10285.66    160.04 o 
  -2   7 -22     3576.94     3630.68    128.78 o 
  -1   7 -22     1729.01     1595.28     91.30 o 
   0   7 -22     6366.49     6446.72    174.83 o 
  -7   8 -22     1100.48     1019.95     89.19 o 
  -6   8 -22    10323.32    10432.80    161.77 o 
  -5   8 -22     9569.52     9685.15    161.60 o 
  -4   8 -22     1098.15     1394.86     92.55 o 
  -3   8 -22    21781.58    20654.42    278.08 o 
  -2   8 -22     2690.43     2640.89     97.63 o 
  -1   8 -22      664.64      616.25    103.48 o 
   0   8 -22    20156.05    20138.87    293.97 o 
  -8   9 -22      231.82       44.52     83.17 o 
  -7   9 -22     1741.58     1771.24     87.05 o 
  -6   9 -22     5511.10     5698.46    123.72 o 
  -5   9 -22     8673.67     9047.45    163.84 o 
  -4   9 -22      512.95      627.40    100.08 o 
  -3   9 -22     2541.87     2658.37    124.44 o 
  -2   9 -22    12480.57    13314.91    208.70 o 
  -1   9 -22     3782.97     3622.37    118.74 o 
   0   9 -22     2075.15     2159.20    115.96 o 
  -9  10 -22     5716.52     6180.59    131.32 o 
  -8  10 -22      160.73       44.80    110.26 o 
  -7  10 -22     1460.46     1366.58     94.06 o 
  -6  10 -22     5021.99     5341.76    140.79 o 
  -5  10 -22     2828.42     3140.90    103.07 o 
  -4  10 -22      384.00      414.45     88.59 o 
  -3  10 -22     5004.96     5170.64    130.99 o 
  -2  10 -22      773.02      655.00    115.95 o 
  -1  10 -22     4400.97     4538.12    123.64 o 
   0  10 -22     1176.67     1341.58    124.48 o 
 -10  11 -22     2912.43     3075.50    139.69 o 
  -9  11 -22     5236.38     5342.48    138.27 o 
  -8  11 -22    14653.69    15859.13    227.54 o 
  -7  11 -22      945.65      877.32    128.12 o 
  -6  11 -22    19003.15    19255.72    314.33 o 
  -5  11 -22     2286.74     2583.04    119.58 o 
  -4  11 -22       95.41      168.98    150.51 o 
  -3  11 -22    24527.06    25917.03    357.96 o 
  -2  11 -22     1163.83     1186.49    136.35 o 
  -1  11 -22        3.13      -96.81     96.81 o 
   0  11 -22    17179.27    17109.72    247.94 o 
 -11  12 -22     1018.48     1205.76    106.03 o 
 -10  12 -22     4292.89     4392.40    170.85 o 
  -9  12 -22     1003.78      936.27     94.77 o 
  -8  12 -22    10205.50    10545.53    245.24 o 
  -7  12 -22     2293.14     2487.96    116.41 o 
  -6  12 -22      250.07      -18.34    101.15 o 
  -5  12 -22    16270.86    16417.66    228.50 o 
  -4  12 -22       87.35       34.36    115.57 o 
  -3  12 -22      491.49      564.22    100.37 o 
  -2  12 -22     6148.30     6697.74    161.08 o 
  -1  12 -22      282.35      364.26    110.98 o 
 -10  13 -22       11.78      -28.35    173.82 o 
  -9  13 -22     2152.27     2122.76    123.77 o 
  -8  13 -22     1148.95      914.42    155.51 o 
  -7  13 -22     2134.69     2052.50    120.72 o 
  -6  13 -22       47.90      175.23    129.68 o 
  -5  13 -22     1063.80      872.48    164.16 o 
  -4  13 -22     1820.79     1953.86    111.00 o 
  -3  13 -22     1222.87     1134.79    139.44 o 
   0   1 -21      164.19      248.24     48.91 o 
  -1   2 -21     1416.50     1395.31     64.20 o 
   0   2 -21      418.99      596.57     53.38 o 
  -2   3 -21      613.85      799.35     68.09 o 
  -1   3 -21      277.78      307.93     58.47 o 
   0   3 -21     1795.92     1865.77     72.89 o 
  -3   4 -21      284.49      256.57     76.49 o 
  -2   4 -21     1817.45     1683.35     70.34 o 
  -1   4 -21     2388.31     2659.74     82.25 o 
   0   4 -21      920.56     1128.88     67.79 o 
  -4   5 -21     3920.04     3782.30     86.39 o 
  -3   5 -21      626.92      699.92     65.47 o 
  -2   5 -21     1305.48     1443.97     85.23 o 
  -1   5 -21     1704.13     1694.84     81.60 o 
   0   5 -21      259.89      420.87     72.35 o 
  -5   6 -21     1559.20     1742.61     79.24 o 
  -4   6 -21     3800.82     3730.85     86.80 o 
  -3   6 -21     2139.36     2193.98     79.73 o 
  -2   6 -21     1960.86     2321.91     88.56 o 
  -1   6 -21     3402.98     3501.09     97.29 o 
   0   6 -21     1720.58     1600.63     79.04 o 
  -6   7 -21     5315.38     5586.16    112.68 o 
  -5   7 -21     1203.66     1168.63     72.86 o 
  -4   7 -21     4466.53     4810.05    104.94 o 
  -3   7 -21        0.81       17.58     76.25 o 
  -2   7 -21     5166.93     5485.53    121.74 o 
  -1   7 -21     8983.02     9037.86    168.47 o 
   0   7 -21      721.17      719.60     80.13 o 
  -7   8 -21     2618.82     2595.77     87.68 o 
  -6   8 -21      998.92      907.73     87.06 o 
  -5   8 -21     1564.55     1752.23     81.68 o 
  -4   8 -21     4618.61     5068.20    111.77 o 
  -3   8 -21     1694.52     1494.85     81.28 o 
  -2   8 -21    10448.05    10709.40    167.15 o 
  -1   8 -21     1468.39     1390.44     81.71 o 
   0   8 -21     1919.28     2151.23     86.58 o 
  -8   9 -21     2141.80     1937.78     88.45 o 
  -7   9 -21     6368.85     6171.92    117.32 o 
  -6   9 -21      811.34      843.65     73.21 o 
  -5   9 -21     3252.74     3298.71     99.02 o 
  -4   9 -21     3930.16     4370.83    107.71 o 
  -3   9 -21      894.42     1036.04     94.50 o 
  -2   9 -21     7765.72     8298.40    144.88 o 
  -1   9 -21     2774.19     2988.49     95.77 o 
   0   9 -21      274.91      382.48     79.77 o 
  -9  10 -21     7406.33     7543.99    155.21 o 
  -8  10 -21     1643.42     1750.51     90.21 o 
  -7  10 -21     2180.64     1993.93     83.58 o 
  -6  10 -21     2716.70     2840.90     88.04 o 
  -5  10 -21      949.67     1127.03     92.36 o 
  -4  10 -21    11789.93    12482.81    175.96 o 
  -3  10 -21     2325.89     2978.47    111.48 o 
  -2  10 -21      140.40       89.42     83.89 o 
  -1  10 -21    10809.46    11224.57    205.12 o 
   0  10 -21      692.82      758.59     85.17 o 
 -10  11 -21      580.81      482.69     91.29 o 
  -9  11 -21      439.22      328.42     91.08 o 
  -8  11 -21     1899.63     2215.04     93.72 o 
  -7  11 -21      499.62      523.60     77.93 o 
  -6  11 -21     3842.40     4362.20    102.61 o 
  -5  11 -21     2472.50     2619.37     98.21 o 
  -4  11 -21     2894.79     2739.29     99.55 o 
  -3  11 -21     2846.56     3081.98    106.45 o 
  -2  11 -21     2235.59     2329.63    110.08 o 
  -1  11 -21      226.26        3.00     81.60 o 
   0  11 -21     3305.95     3911.12    121.35 o 
 -11  12 -21      878.20      512.19    101.46 o 
 -10  12 -21     7038.47     7279.21    145.21 o 
  -9  12 -21     1322.19     1315.64     90.95 o 
  -8  12 -21     1744.10     1935.06     92.30 o 
  -7  12 -21     1603.29     1730.06    119.69 o 
  -6  12 -21      256.68      131.06     89.64 o 
  -5  12 -21     4205.68     4082.50    119.59 o 
  -4  12 -21     2233.19     2263.26     95.70 o 
  -3  12 -21     1207.52     1589.19     92.72 o 
  -2  12 -21     4436.50     4112.10    160.01 o 
  -1  12 -21      149.75      129.25     80.55 o 
   0  12 -21      521.69      492.50     87.88 o 
 -12  13 -21     3303.82     3335.83    121.37 o 
 -11  13 -21      681.88      594.29     94.86 o 
 -10  13 -21     2684.74     2487.64     91.39 o 
  -9  13 -21     2876.97     2899.68    106.04 o 
  -8  13 -21     1491.18     1603.76    118.78 o 
  -7  13 -21     9385.90     9437.45    169.08 o 
  -6  13 -21       55.98      -59.45     88.24 o 
  -5  13 -21      289.04      235.43     91.61 o 
  -4  13 -21    10857.94    11200.37    275.56 o 
  -3  13 -21     1119.11     1117.89     88.37 o 
  -2  13 -21     1230.03     1234.85     92.00 o 
  -1  13 -21     4464.96     4852.89    168.32 o 
   0  13 -21      875.45     1037.04    109.56 o 
 -13  14 -21      205.71      121.08    113.20 o 
 -12  14 -21      268.96      366.53    102.23 o 
 -11  14 -21      314.05      513.84    114.94 o 
 -10  14 -21       48.91       59.78     97.11 o 
  -9  14 -21      250.48      185.73    106.18 o 
  -8  14 -21      318.58      149.23    102.01 o 
  -7  14 -21     1971.80     1833.16    125.53 o 
  -6  14 -21     1271.56     1270.22    103.74 o 
  -5  14 -21      433.45      313.95     85.46 o 
  -4  14 -21     1204.92     1104.39     98.46 o 
  -3  14 -21      524.72      456.01    102.18 o 
  -2  14 -21     4550.06     4472.90    143.69 o 
  -1  14 -21      200.05      222.38     91.54 o 
   0  14 -21     1505.14     1622.58    114.91 o 
 -13  15 -21     4425.92     4747.79    167.49 o 
 -12  15 -21     1248.41     1045.72    126.94 o 
 -11  15 -21     1685.83     1652.27    133.34 o 
 -10  15 -21     3584.09     4021.24    136.43 o 
  -9  15 -21     3470.81     3770.07    144.71 o 
  -8  15 -21     3915.40     4219.72    139.55 o 
  -7  15 -21      250.24       49.42    104.10 o 
  -6  15 -21     3517.41     3463.87    151.61 o 
  -5  15 -21     1820.77     1751.72    123.92 o 
  -4  15 -21     2520.55     2310.14    111.14 o 
  -3  15 -21      237.86      463.33    116.34 o 
  -2  15 -21     1601.97     1782.75    117.81 o 
 -11  16 -21     1011.40     1379.05    117.50 o 
 -10  16 -21      813.17      528.85    139.25 o 
  -9  16 -21      885.34     1213.77    154.77 o 
  -8  16 -21       21.87      -98.87     98.87 o 
  -7  16 -21     4394.83     4145.26    136.95 o 
  -6  16 -21       43.83      163.63     99.00 o 
  -5  16 -21     1886.83     1914.69    165.47 o 
   0   0 -20     9649.66    10800.25    301.23 o 
   0   1 -20      606.07      810.52     55.76 o 
  -1   2 -20     3171.08     4218.53     80.35 o 
   0   2 -20     2203.74     2371.62     70.94 o 
  -2   3 -20     1566.01     1677.89     67.76 o 
  -1   3 -20     1126.49     1219.57     60.33 o 
   0   3 -20     6973.78     6670.50    107.89 o 
  -3   4 -20     2117.71     2182.53     71.03 o 
  -2   4 -20      604.10     1127.81     69.34 o 
  -1   4 -20     3279.53     3475.09     83.23 o 
   0   4 -20     4478.00     4752.56     95.33 o 
  -4   5 -20     3813.23     4202.49     96.06 o 
  -3   5 -20      680.88      751.18     70.10 o 
  -2   5 -20      683.89      692.47     62.72 o 
  -1   5 -20     1555.59     1762.74     78.93 o 
   0   5 -20      782.83      816.83     78.15 o 
  -5   6 -20       88.64      143.75     65.20 o 
  -4   6 -20     2237.20     2267.46    105.21 o 
  -3   6 -20     3028.19     3148.70     78.69 o 
  -2   6 -20      758.30     1031.35     67.72 o 
  -1   6 -20     1082.56     1159.90     72.22 o 
   0   6 -20       84.72      134.69     65.80 o 
  -6   7 -20      982.05      840.93     83.92 o 
  -5   7 -20     2281.60     2539.02     89.69 o 
  -4   7 -20     4113.79     4183.61     97.17 o 
  -3   7 -20     2640.75     2550.28     85.06 o 
  -2   7 -20     1031.25     1285.20     71.38 o 
  -1   7 -20     1250.75     1253.71     87.88 o 
   0   7 -20      194.82      111.73     76.55 o 
  -7   8 -20     1545.03     1719.52     80.44 o 
  -6   8 -20      728.43      795.27     71.39 o 
  -5   8 -20     2037.50     2221.28     86.75 o 
  -4   8 -20     3609.09     3677.79     93.54 o 
  -3   8 -20      622.91      734.26     71.10 o 
  -2   8 -20      947.31     1099.64     74.19 o 
  -1   8 -20      526.12      505.83     69.77 o 
   0   8 -20     1671.90     1733.00     76.66 o 
  -8   9 -20      308.32      445.26     70.79 o 
  -7   9 -20     3009.94     2822.69     89.17 o 
  -6   9 -20       51.46        0.49     66.39 o 
  -5   9 -20     2988.88     3157.48     87.88 o 
  -4   9 -20      232.36      342.34     88.15 o 
  -3   9 -20       41.45       45.01     66.95 o 
  -2   9 -20     1519.53     1571.56     73.18 o 
  -1   9 -20      774.03      889.81     67.64 o 
   0   9 -20     1140.73     1081.78     72.08 o 
  -9  10 -20      348.46      321.04     79.89 o 
  -8  10 -20      202.80      175.10     68.53 o 
  -7  10 -20      970.65      970.18     68.42 o 
  -6  10 -20     1288.22     1120.88     70.59 o 
  -5  10 -20      785.45      757.36     68.32 o 
  -4  10 -20     4511.86     4331.35    102.27 o 
  -3  10 -20     1606.62     1537.78     77.70 o 
  -2  10 -20       20.21       95.47     73.46 o 
  -1  10 -20      634.72      804.25     75.15 o 
   0  10 -20      467.79      449.75     83.05 o 
 -10  11 -20      415.13      529.61    118.26 o 
  -9  11 -20     1768.01     1812.19     88.84 o 
  -8  11 -20      840.16      900.88     89.49 o 
  -7  11 -20      194.62       36.75     69.90 o 
  -6  11 -20      479.24      398.79     80.65 o 
  -5  11 -20     1195.50     1360.22     73.10 o 
  -4  11 -20     1213.49     1272.10     77.25 o 
  -3  11 -20       39.63       25.45     79.45 o 
  -2  11 -20     3186.39     3417.29    110.04 o 
  -1  11 -20       74.02      -10.89     82.54 o 
   0  11 -20     1933.55     2001.75    104.41 o 
 -11  12 -20     1132.04     1454.26    100.06 o 
 -10  12 -20      991.71     1042.39     84.68 o 
  -9  12 -20      980.28      959.07     81.24 o 
  -8  12 -20     1270.17     1463.04     80.67 o 
  -7  12 -20     3378.26     3777.16     93.82 o 
  -6  12 -20      836.00      885.80     80.17 o 
  -5  12 -20     2911.69     3212.90    102.19 o 
  -4  12 -20     1677.60     1705.80     88.81 o 
  -3  12 -20      975.78      997.26     89.24 o 
  -2  12 -20      677.62      518.82     79.42 o 
  -1  12 -20     6663.46     6733.48    146.40 o 
   0  12 -20      927.93      997.55     96.17 o 
 -12  13 -20     1659.17     1703.48    100.17 o 
 -11  13 -20      876.04      995.25     95.69 o 
 -10  13 -20      964.78      977.32     78.82 o 
  -9  13 -20      225.84      180.57     71.56 o 
  -8  13 -20     1029.91     1141.74    111.42 o 
  -7  13 -20     3192.91     3448.68    109.89 o 
  -6  13 -20      536.79      472.88     80.84 o 
  -5  13 -20     3853.67     3988.23    118.02 o 
  -4  13 -20     1703.79     1795.68     95.50 o 
  -3  13 -20      429.55      400.01     92.62 o 
  -2  13 -20      243.68       27.46     88.82 o 
  -1  13 -20      245.31      -87.54     87.54 o 
   0  13 -20     4774.46     5259.93    133.59 o 
 -13  14 -20      960.77      963.97     98.24 o 
 -12  14 -20     4833.61     4896.09    160.62 o 
 -11  14 -20     1631.02     1669.31    101.34 o 
 -10  14 -20     1771.84     1780.43    108.17 o 
  -9  14 -20     1108.60     1291.66     99.60 o 
  -8  14 -20      792.28      837.32    118.20 o 
  -7  14 -20     4279.88     4541.27    130.68 o 
  -6  14 -20     1394.06     1284.90     91.49 o 
  -5  14 -20      142.28       51.05     80.90 o 
  -4  14 -20        4.41      -83.10     83.10 o 
  -3  14 -20     2444.94     2187.33    108.55 o 
  -2  14 -20      703.54      613.61    105.06 o 
  -1  14 -20     1049.47     1247.88    105.92 o 
   0  14 -20      562.20      579.36    103.40 o 
 -14  15 -20     2739.67     2484.33    116.09 o 
 -13  15 -20     1433.50     1456.80    104.72 o 
 -12  15 -20      442.60      274.53    104.61 o 
 -11  15 -20     1590.63     1457.07    117.49 o 
 -10  15 -20     1228.06     1328.94    107.86 o 
  -9  15 -20     2175.83     2496.30    144.81 o 
  -8  15 -20      150.37      -27.36     94.21 o 
  -7  15 -20      150.02       86.86     99.43 o 
  -6  15 -20     2113.31     2261.66    115.31 o 
  -5  15 -20      159.99       77.45    121.87 o 
  -4  15 -20      952.42      741.60     88.15 o 
  -3  15 -20      718.27      856.46    104.13 o 
  -2  15 -20      206.78      103.95     90.35 o 
  -1  15 -20     7624.28     8454.77    203.76 o 
   0  15 -20      515.97      449.20    155.66 o 
 -15  16 -20      681.55      682.14    104.84 o 
 -14  16 -20     2839.45     2904.00    145.71 o 
 -13  16 -20     1100.77     1044.19    108.10 o 
 -12  16 -20     2799.61     2883.19    129.60 o 
 -11  16 -20      347.09      173.01    104.71 o 
 -10  16 -20      452.49      397.53    115.73 o 
  -9  16 -20     1233.73     1741.26    111.83 o 
  -8  16 -20     7722.62     7919.42    184.31 o 
  -7  16 -20      222.94      106.00     94.35 o 
  -6  16 -20      300.22      -54.19    100.04 o 
  -5  16 -20     4177.60     4938.20    137.64 o 
  -4  16 -20      918.40      562.08     98.36 o 
  -3  16 -20      857.03      901.84     92.61 o 
  -2  16 -20     1353.18     1533.57    121.86 o 
  -1  16 -20      381.19      314.85    122.82 o 
   0  16 -20     3052.59     2702.28    128.64 o 
 -15  17 -20     3227.31     3071.14    162.28 o 
 -14  17 -20      540.83      657.08    112.42 o 
 -13  17 -20       52.90      -56.70     98.00 o 
 -12  17 -20     3399.96     3544.81    143.99 o 
 -11  17 -20     1298.49     1452.33    119.28 o 
 -10  17 -20      267.34      322.43    113.93 o 
  -9  17 -20     1154.39      926.68     95.34 o 
  -8  17 -20      535.10      584.79    102.61 o 
  -7  17 -20     3382.99     3983.31    145.56 o 
  -6  17 -20     1259.00     1179.54    107.52 o 
  -5  17 -20        6.05      -36.12     99.38 o 
  -4  17 -20     1647.82     2007.96    128.74 o 
  -3  17 -20      640.91      631.73     89.55 o 
  -2  17 -20     2110.42     2368.44    123.97 o 
 -13  18 -20     1081.35     1097.98    122.53 o 
 -12  18 -20     1333.54     1328.85    106.19 o 
 -11  18 -20     1788.08     2092.68    116.63 o 
 -10  18 -20      189.08        4.89     88.77 o 
  -9  18 -20     1601.68     1807.85     98.77 o 
  -8  18 -20     2158.00     2423.43    123.18 o 
  -7  18 -20     2556.88     2874.71    126.21 o 
  -6  18 -20     2860.35     3181.85    129.19 o 
  -5  18 -20       80.98      113.93    100.12 o 
   0   1 -19      545.33      485.84     79.46 o 
  -1   2 -19    48561.10    50104.19    473.12 o 
   0   2 -19     1644.97     1870.19     77.19 o 
  -2   3 -19     5413.88     5584.39    104.52 o 
  -1   3 -19     2898.36     2918.29     81.87 o 
   0   3 -19     1671.38     2989.60     80.09 o 
  -3   4 -19     6987.12     7122.07    113.44 o 
  -2   4 -19    26691.49    27719.47    263.88 o 
  -1   4 -19     9457.59     9430.44    133.75 o 
   0   4 -19     2022.58     2112.95     72.28 o 
  -4   5 -19     9289.30     9759.10    137.77 o 
  -3   5 -19     1625.21     1784.68     75.41 o 
  -2   5 -19      388.12      370.15     79.61 o 
  -1   5 -19    17425.39    17743.79    215.34 o 
   0   5 -19     1236.05     1403.14     69.33 o 
  -5   6 -19     3573.21     3585.39    104.47 o 
  -4   6 -19     1992.28     2061.12     78.50 o 
  -3   6 -19     3306.56     3717.21     88.48 o 
  -2   6 -19     8649.98     8766.81    128.71 o 
  -1   6 -19     2027.56     1842.54     72.26 o 
   0   6 -19     1884.01     2096.71     78.98 o 
  -6   7 -19     5275.39     5106.11    140.57 o 
  -5   7 -19    21091.83    21165.78    334.34 o 
  -4   7 -19     2862.25     3087.37     84.38 o 
  -3   7 -19     2715.86     2794.10     87.43 o 
  -2   7 -19    14954.03    15044.27    192.01 o 
  -1   7 -19     4424.61     4186.68     96.95 o 
   0   7 -19     4127.32     3725.79     96.14 o 
  -7   8 -19      269.63      340.48     83.90 o 
  -6   8 -19      879.14     1069.69     76.93 o 
  -5   8 -19      647.72      864.15     87.25 o 
  -4   8 -19     4066.62     4210.30     94.04 o 
  -3   8 -19     1657.37     2148.90     78.72 o 
  -2   8 -19      366.21      289.97     72.88 o 
  -1   8 -19     5704.00     6112.56    112.48 o 
   0   8 -19      682.54      993.55    141.52 o 
  -8   9 -19     2375.35     2240.02     82.35 o 
  -7   9 -19     3008.06     3139.79     91.22 o 
  -6   9 -19     2214.44     2311.75     81.05 o 
  -5   9 -19    10158.99    10772.95    154.06 o 
  -4   9 -19     1745.37     1989.29     73.69 o 
  -3   9 -19     2099.40     2074.31     76.37 o 
  -2   9 -19    10126.18     9786.41    144.35 o 
  -1   9 -19      523.11      435.62     71.77 o 
   0   9 -19     1520.24     1409.06     75.98 o 
  -9  10 -19     4596.83     4583.30    104.12 o 
  -8  10 -19     3675.12     3358.98     93.31 o 
  -7  10 -19     4925.72     4654.38    105.19 o 
  -6  10 -19     4182.74     4562.58    124.97 o 
  -5  10 -19     3217.48     3272.88     86.94 o 
  -4  10 -19     4891.33     4715.07    105.35 o 
  -3  10 -19      880.50      857.15     67.04 o 
  -2  10 -19     3326.17     3503.81     89.01 o 
  -1  10 -19     7601.24     7587.48    132.41 o 
   0  10 -19     6669.85     6811.82    136.38 o 
 -10  11 -19     1380.51      992.19     93.41 o 
  -9  11 -19      240.58      414.10     77.06 o 
  -8  11 -19      546.10      661.34     71.55 o 
  -7  11 -19       40.05      -30.23     65.05 o 
  -6  11 -19     3710.85     3917.99    105.69 o 
  -5  11 -19      656.38      664.31     67.81 o 
  -4  11 -19      754.22      889.01     74.36 o 
  -3  11 -19     3156.05     3069.71     90.03 o 
  -2  11 -19     4336.58     4779.53    118.92 o 
  -1  11 -19     1375.28     1377.03     94.76 o 
   0  11 -19     3838.84     4161.66    120.17 o 
 -11  12 -19    11055.84    11338.52    193.55 o 
 -10  12 -19     6777.88     7321.06    143.55 o 
  -9  12 -19     2483.68     2252.98    108.62 o 
  -8  12 -19    14359.98    14813.47    191.99 o 
  -7  12 -19     1193.61     1334.18     73.00 o 
  -6  12 -19      506.09      454.26     71.14 o 
  -5  12 -19    15642.84    15814.79    202.27 o 
  -4  12 -19     1501.72     1631.93     90.19 o 
  -3  12 -19      378.72      476.85    109.00 o 
  -2  12 -19    12388.89    12820.86    206.82 o 
  -1  12 -19      852.53      917.93    101.31 o 
   0  12 -19     1179.80     1373.80    168.17 o 
 -12  13 -19     7444.48     7840.97    160.71 o 
 -11  13 -19      264.86      225.97    100.31 o 
 -10  13 -19    10675.72     9780.32    175.93 o 
  -9  13 -19     4387.99     4233.47    102.91 o 
  -8  13 -19      876.28     1002.05    108.38 o 
  -7  13 -19     6735.43     6369.01    115.76 o 
  -6  13 -19     2303.76     2277.10     94.50 o 
  -5  13 -19     1397.13     1353.19     86.32 o 
  -4  13 -19     8745.03     8702.83    155.67 o 
  -3  13 -19     2060.21     1964.07     93.47 o 
  -2  13 -19      153.06      -67.12     84.16 o 
  -1  13 -19     8776.05     8113.50    172.49 o 
   0  13 -19    12711.06    12754.94    222.78 o 
 -13  14 -19     4276.10     4254.90    155.98 o 
 -12  14 -19     2721.77     2691.78    109.05 o 
 -11  14 -19     1226.90     1606.39    141.25 o 
 -10  14 -19     1559.58     1980.79     93.47 o 
  -9  14 -19       77.24       35.73     65.58 o 
  -8  14 -19     1014.88      994.82     82.95 o 
  -7  14 -19     4083.69     4235.36    114.19 o 
  -6  14 -19      346.92      280.74     77.91 o 
  -5  14 -19        7.87      -78.61     78.61 o 
  -4  14 -19     1574.12     1454.97     89.85 o 
  -3  14 -19      798.43      877.38     92.63 o 
  -2  14 -19     3595.99     3940.52    121.23 o 
  -1  14 -19      423.87      349.35    100.10 o 
   0  14 -19     2113.52     2024.38    143.25 o 
 -14  15 -19    12419.58    12494.71    243.82 o 
 -13  15 -19     2127.78     2478.09    124.08 o 
 -12  15 -19     4451.36     4726.76    154.41 o 
 -11  15 -19     6322.68     6402.57    150.92 o 
 -10  15 -19      682.91      830.55    104.89 o 
  -9  15 -19     7135.35     6787.69    151.25 o 
  -8  15 -19     8087.41     7954.12    154.99 o 
  -7  15 -19     1277.30     1422.39    103.80 o 
  -6  15 -19     7149.58     6976.63    151.75 o 
  -5  15 -19    17085.87    18332.09    305.92 o 
  -4  15 -19      181.32       16.55     90.68 o 
  -3  15 -19       84.07      367.90    171.59 o 
  -2  15 -19     9827.29     9820.60    196.05 o 
  -1  15 -19     1820.19     1621.34    111.38 o 
   0  15 -19     9121.66     9331.02    203.79 o 
 -15  16 -19     6052.38     6308.71    227.36 o 
 -14  16 -19     1573.14     1648.41    114.86 o 
 -13  16 -19     7042.84     7007.42    169.48 o 
 -12  16 -19     6892.39     7074.94    170.47 o 
 -11  16 -19      895.73      922.50     97.11 o 
 -10  16 -19     8581.21     8774.72    174.06 o 
  -9  16 -19     3068.44     2903.78    139.74 o 
  -8  16 -19      175.23      131.84     88.78 o 
  -7  16 -19     9121.81     9305.30    170.25 o 
  -6  16 -19      508.18      423.10    101.80 o 
  -5  16 -19      738.17      612.96     90.22 o 
  -4  16 -19    11485.22    11472.04    234.86 o 
  -3  16 -19     4509.99     4674.62    140.38 o 
  -2  16 -19     8429.05     8906.15    197.05 o 
  -1  16 -19     5701.98     5866.43    164.52 o 
   0  16 -19     4417.56     4696.67    157.71 o 
 -16  17 -19     9515.47     9589.27    205.47 o 
 -15  17 -19      524.45      646.00    129.19 o 
 -14  17 -19     3273.44     3116.73    153.80 o 
 -13  17 -19    12492.66    12447.12    245.10 o 
 -12  17 -19      746.77      856.76    105.55 o 
 -11  17 -19     2215.33     2241.94    118.47 o 
 -10  17 -19    15523.29    16061.76    267.06 o 
  -9  17 -19     1305.66     1710.93    104.07 o 
  -8  17 -19      297.80      104.04    103.66 o 
  -7  17 -19     7151.33     7904.70    159.64 o 
  -6  17 -19      304.16      221.12    114.55 o 
  -5  17 -19      966.01      811.73     99.21 o 
  -4  17 -19     2532.39     2896.66    160.01 o 
  -3  17 -19      357.75      270.30     99.63 o 
  -2  17 -19     3515.28     3582.99    155.37 o 
  -1  17 -19      950.89     1169.62    188.38 o 
   0  17 -19      219.60       61.27     96.22 o 
 -17  18 -19     1105.83     1265.10    265.43 o 
 -16  18 -19     1251.05     1088.16    139.03 o 
 -15  18 -19     7094.65     7196.24    199.91 o 
 -14  18 -19     3602.89     3907.92    165.17 o 
 -13  18 -19     1589.33     1352.05    135.91 o 
 -12  18 -19     9038.09     9473.74    236.74 o 
 -11  18 -19      344.02      182.39    110.97 o 
 -10  18 -19      745.33      685.62    104.09 o 
  -9  18 -19     6805.66     7031.74    163.38 o 
  -8  18 -19     2870.20     2861.27    137.33 o 
  -7  18 -19     1048.90      972.13    126.20 o 
  -6  18 -19     2887.02     3170.16    129.54 o 
  -5  18 -19     5397.78     5465.80    154.86 o 
  -4  18 -19     5624.24     5695.07    143.58 o 
  -3  18 -19     6260.12     6647.10    170.83 o 
  -2  18 -19     2485.28     2774.14    127.87 o 
  -1  18 -19     3748.41     3714.60    171.13 o 
 -16  19 -19      707.81      783.71    134.62 o 
 -15  19 -19     3722.95     3754.21    178.69 o 
 -14  19 -19      172.35      163.56    112.79 o 
 -13  19 -19     4914.18     4808.10    133.73 o 
 -12  19 -19      175.59      187.04     99.00 o 
 -11  19 -19     1102.84     1249.28    101.07 o 
 -10  19 -19     2933.34     2547.05    112.79 o 
  -9  19 -19     1025.25      912.31     98.98 o 
  -8  19 -19     2261.27     2313.25    107.09 o 
  -7  19 -19     4433.49     4310.42    167.51 o 
  -6  19 -19       42.77      117.61     97.07 o 
  -5  19 -19     1841.88     1908.11    118.05 o 
  -4  19 -19     3811.31     3765.18    138.57 o 
  -3  19 -19      823.13      962.66    124.59 o 
 -13  20 -19     5073.27     4996.64    196.00 o 
 -12  20 -19     1537.06     1526.13    121.35 o 
 -11  20 -19      195.98      -69.65    107.86 o 
 -10  20 -19     6090.25     6021.50    158.03 o 
  -9  20 -19       86.03       -2.64    109.65 o 
  -8  20 -19     3445.11     3499.72    134.87 o 
  -7  20 -19     6979.16     7563.36    233.76 o 
   0   0 -18   112970.32   118829.36   2851.40 o 
   0   1 -18     1196.87     1631.09     91.46 o 
  -1   2 -18    23865.62    25759.43    263.96 o 
   0   2 -18     6957.91     7220.69    123.61 o 
  -2   3 -18      503.56      773.96     86.88 o 
  -1   3 -18      373.95      583.31     82.61 o 
   0   3 -18    84014.53    85527.35    778.87 o 
  -3   4 -18     2085.85     2641.39     85.39 o 
  -2   4 -18    13063.95    13611.81    161.21 o 
  -1   4 -18     5004.26     5485.79    101.56 o 
   0   4 -18    11929.18    12097.81    156.27 o 
  -4   5 -18    27952.53    28321.41    298.07 o 
  -3   5 -18    13670.90    14017.56    172.67 o 
  -2   5 -18     1947.71     2122.25     86.38 o 
  -1   5 -18     9762.92    10425.08    135.85 o 
   0   5 -18    17812.85    18263.37    208.98 o 
  -5   6 -18     1701.30     1538.79     69.98 o 
  -4   6 -18     4907.09     4885.21     96.89 o 
  -3   6 -18    28389.00    29394.71    307.18 o 
  -2   6 -18     2249.53     2268.16     75.96 o 
  -1   6 -18     4064.79     3941.00     83.83 o 
   0   6 -18    22450.78    23059.81    262.28 o 
  -6   7 -18      586.06      552.14     86.55 o 
  -5   7 -18      112.58      348.58     82.93 o 
  -4   7 -18    15958.92    15951.60    190.93 o 
  -3   7 -18      736.71     1061.29    107.00 o 
  -2   7 -18     5075.08     5213.88    104.61 o 
  -1   7 -18     8586.32     8769.68    134.47 o 
   0   7 -18     3015.22     3108.26     91.03 o 
  -7   8 -18    10822.35    11134.84    163.98 o 
  -6   8 -18    14707.12    14589.82    195.96 o 
  -5   8 -18     6953.05     7182.82    121.35 o 
  -4   8 -18    15939.55    15745.40    196.98 o 
  -3   8 -18    29221.20    28578.94    315.10 o 
  -2   8 -18      506.26      438.18     81.35 o 
  -1   8 -18     2085.83     2057.77     89.12 o 
   0   8 -18    17679.84    17607.30    225.64 o 
  -8   9 -18     3333.31     3299.84     97.91 o 
  -7   9 -18     2124.72     2406.61     88.85 o 
  -6   9 -18     6118.38     6524.61    133.34 o 
  -5   9 -18      561.58      524.04     90.13 o 
  -4   9 -18     1930.71     2074.59     78.10 o 
  -3   9 -18     7822.45     7796.07    125.79 o 
  -2   9 -18      994.45      874.46     67.46 o 
  -1   9 -18     3627.99     3288.81     90.74 o 
   0   9 -18     6476.73     6424.28    145.15 o 
  -9  10 -18     4361.14     4775.00    107.43 o 
  -8  10 -18     2598.84     2705.06     89.70 o 
  -7  10 -18    15616.53    15742.97    208.48 o 
  -6  10 -18     1516.52     1601.68     98.50 o 
  -5  10 -18      506.66      367.15     70.45 o 
  -4  10 -18    16109.27    16718.03    216.25 o 
  -3  10 -18      215.30      157.41     64.15 o 
  -2  10 -18     1317.92     1425.51     78.87 o 
  -1  10 -18    11788.47    12004.31    171.54 o 
   0  10 -18     1267.45     1176.65     73.04 o 
 -10  11 -18     1076.63     1170.17     71.25 o 
  -9  11 -18    22462.60    22696.82    263.08 o 
  -8  11 -18     9179.96     9368.49    142.06 o 
  -7  11 -18     3192.30     3210.45     88.70 o 
  -6  11 -18    20682.45    20462.15    241.50 o 
  -5  11 -18     1816.93     1887.56    101.67 o 
  -4  11 -18     6016.50     6221.62    118.45 o 
  -3  11 -18    21039.60    20574.75    255.25 o 
  -2  11 -18     2191.02     2221.01     85.10 o 
  -1  11 -18      471.75      294.69    105.38 o 
   0  11 -18    18969.41    18733.01    320.60 o 
 -11  12 -18     5390.01     5451.25    131.41 o 
 -10  12 -18     3408.51     3154.27     95.25 o 
  -9  12 -18       45.37       39.20     60.40 o 
  -8  12 -18     1311.32      992.66     68.71 o 
  -7  12 -18     4179.91     4283.92     92.58 o 
  -6  12 -18     1030.00      900.99     82.28 o 
  -5  12 -18      752.82      729.70     75.29 o 
  -4  12 -18      230.74      177.37     91.36 o 
  -3  12 -18     3125.22     3141.34    104.33 o 
  -2  12 -18     4703.12     4710.25    125.12 o 
  -1  12 -18    16141.12    15697.35    236.99 o 
   0  12 -18     1016.69      871.38    100.15 o 
 -12  13 -18     4608.35     4319.85    123.06 o 
 -11  13 -18     4462.29     4638.49    148.98 o 
 -10  13 -18     4495.71     4331.68    110.23 o 
  -9  13 -18     1713.43     1797.21     78.49 o 
  -8  13 -18     4361.94     4164.81     92.16 o 
  -7  13 -18    14253.33    14853.77    183.83 o 
  -6  13 -18     1630.26     1765.97     83.96 o 
  -5  13 -18     5563.98     5027.42    135.73 o 
  -4  13 -18    16191.39    16667.67    255.66 o 
  -3  13 -18     2561.34     2846.10    109.14 o 
  -2  13 -18     1755.51     1949.92    107.30 o 
  -1  13 -18     9131.00     9075.42    175.53 o 
   0  13 -18     2455.67     2772.02    112.76 o 
 -13  14 -18     1457.95     1592.94    105.26 o 
 -12  14 -18    16096.75    15527.65    245.42 o 
 -11  14 -18     9911.33     9413.69    202.38 o 
 -10  14 -18     1935.98     1755.58     81.30 o 
  -9  14 -18    17651.89    17283.28    215.72 o 
  -8  14 -18     4977.28     5075.57    130.25 o 
  -7  14 -18     5507.51     5221.71    129.03 o 
  -6  14 -18    27789.65    27195.29    308.47 o 
  -5  14 -18     1584.66     1685.79    129.09 o 
  -4  14 -18     1215.04     1568.44     93.42 o 
  -3  14 -18    40890.71    40661.19    504.46 o 
  -2  14 -18     4326.68     4288.02    126.02 o 
  -1  14 -18    10373.01     9947.28    193.81 o 
   0  14 -18    18959.55    18912.59    282.93 o 
 -14  15 -18    11698.71    11759.21    202.59 o 
 -13  15 -18     8047.93     8186.83    161.48 o 
 -12  15 -18     4189.06     4040.67    111.00 o 
 -11  15 -18     8055.72     8149.92    141.10 o 
 -10  15 -18     5448.12     5304.17    110.82 o 
  -9  15 -18     4050.65     4146.77    114.26 o 
  -8  15 -18     6649.28     6757.77    132.69 o 
  -7  15 -18     4186.72     4218.12    111.01 o 
  -6  15 -18     3443.69     3466.22     97.42 o 
  -5  15 -18     5708.12     6117.91    161.40 o 
  -4  15 -18     3569.34     3276.10    132.45 o 
  -3  15 -18     1162.85      949.90    142.42 o 
  -2  15 -18     8540.99     8951.75    185.84 o 
  -1  15 -18     8026.07     7871.95    187.93 o 
   0  15 -18     5331.99     5393.81    149.41 o 
 -15  16 -18      274.25      195.08    113.13 o 
 -14  16 -18    18180.20    18028.12    266.85 o 
 -13  16 -18      554.71      572.86     87.29 o 
 -12  16 -18      239.72      172.78     93.37 o 
 -11  16 -18    12007.15    11665.56    200.40 o 
 -10  16 -18      372.64      248.62     98.97 o 
  -9  16 -18      172.39       28.88    111.63 o 
  -8  16 -18    17559.67    17680.16    271.25 o 
  -7  16 -18     2905.83     2665.73     95.79 o 
  -6  16 -18      133.58      -64.79     77.21 o 
  -5  16 -18     4611.90     4579.81    153.53 o 
  -4  16 -18     9699.29     9647.22    180.41 o 
  -3  16 -18     2304.64     2456.61    156.39 o 
  -2  16 -18      350.46      386.97    125.54 o 
  -1  16 -18     6073.48     6194.47    224.12 o 
   0  16 -18      995.24     1173.97    111.55 o 
 -16  17 -18     4369.30     4050.80    139.67 o 
 -15  17 -18     3920.47     3698.45    153.10 o 
 -14  17 -18     6503.01     6179.77    148.98 o 
 -13  17 -18     6513.05     6617.84    176.06 o 
 -12  17 -18     6935.34     6421.29    149.78 o 
 -11  17 -18     1957.14     2068.81    109.86 o 
 -10  17 -18     2788.07     2631.46    129.25 o 
  -9  17 -18    15926.97    16065.62    251.82 o 
  -8  17 -18      524.90      265.03     97.52 o 
  -7  17 -18     2226.16     2242.09    115.11 o 
  -6  17 -18    20253.19    20102.19    277.76 o 
  -5  17 -18     1107.60      886.37    124.76 o 
  -4  17 -18      867.59      918.20    102.13 o 
  -3  17 -18    16830.38    16423.17    308.32 o 
  -2  17 -18    10209.87    10783.93    209.53 o 
  -1  17 -18    10529.65    10201.05    286.00 o 
   0  17 -18     8061.13     7873.78    172.63 o 
 -17  18 -18     4207.39     4506.77    148.65 o 
 -16  18 -18     1712.12     1923.56    117.44 o 
 -15  18 -18     4241.97     4652.07    157.94 o 
 -14  18 -18     4543.63     4427.73    162.11 o 
 -13  18 -18     5941.82     6185.71    158.94 o 
 -12  18 -18     4753.36     4532.34    150.03 o 
 -11  18 -18     8412.51     9387.92    240.13 o 
 -10  18 -18      483.43      285.68    106.07 o 
  -9  18 -18     9212.25     9806.55    177.99 o 
  -8  18 -18     7878.51     8062.42    171.27 o 
  -7  18 -18     2483.97     2322.04    118.44 o 
  -6  18 -18     7399.99     7902.72    154.84 o 
  -5  18 -18     5320.14     5055.08    143.89 o 
  -4  18 -18       49.57       31.20     87.69 o 
  -3  18 -18     9185.85     8512.32    222.37 o 
  -2  18 -18     5742.80     5621.40    158.70 o 
  -1  18 -18      571.59      670.83    193.24 o 
   0  18 -18     3173.72     3422.87    135.65 o 
 -18  19 -18     1625.56     1639.74    158.25 o 
 -17  19 -18    14976.49    15176.26    299.93 o 
 -16  19 -18      173.07      183.79    121.40 o 
 -15  19 -18       58.29       66.69    122.19 o 
 -14  19 -18    23911.20    23948.81    374.89 o 
 -13  19 -18      812.80      591.36    119.95 o 
 -12  19 -18     1130.53     1018.90    116.64 o 
 -11  19 -18    15010.68    15585.90    246.26 o 
 -10  19 -18      714.14      619.84    113.17 o 
  -9  19 -18     2777.79     2869.54    123.82 o 
  -8  19 -18    14028.56    14932.33    241.24 o 
  -7  19 -18      594.04      357.52    101.74 o 
  -6  19 -18     7709.79     7653.70    166.95 o 
  -5  19 -18     2373.78     2389.16    115.55 o 
  -4  19 -18      894.72      768.49    101.27 o 
  -3  19 -18     7620.86     7488.19    189.85 o 
  -2  19 -18     2090.79     1852.84    126.77 o 
  -1  19 -18       56.68      -66.90    141.79 o 
   0  19 -18     1984.43     1883.52    121.49 o 
 -18  20 -18     2159.52     2495.27    335.68 o 
 -17  20 -18     1537.60     1553.93    144.65 o 
 -16  20 -18     7554.70     7734.65    256.49 o 
 -15  20 -18     2302.55     2078.96    118.28 o 
 -14  20 -18     1742.63     1732.72    139.13 o 
 -13  20 -18     5620.93     5658.25    154.19 o 
 -12  20 -18     4459.97     4451.74    153.10 o 
 -11  20 -18      158.07      -53.10    101.58 o 
 -10  20 -18     3982.98     3778.27    165.89 o 
  -9  20 -18     6288.74     6420.93    164.48 o 
  -8  20 -18     1138.72      959.39    101.42 o 
  -7  20 -18      547.46      627.18     99.24 o 
  -6  20 -18     4206.18     4297.61    193.90 o 
  -5  20 -18     5874.91     5830.01    144.79 o 
  -4  20 -18     4107.81     4006.28    132.26 o 
  -3  20 -18     3902.36     3708.92    157.96 o 
  -2  20 -18     5083.03     4814.16    140.52 o 
 -16  21 -18     1103.22      915.07    126.87 o 
 -15  21 -18     1470.13     1865.21    147.83 o 
 -14  21 -18     1072.84      788.38    109.34 o 
 -13  21 -18     2164.88     2250.44    120.65 o 
 -12  21 -18     4160.99     4311.08    140.52 o 
 -11  21 -18     1266.35     1360.06    129.43 o 
 -10  21 -18      625.57      489.36     99.90 o 
  -9  21 -18     4251.52     4122.79    144.66 o 
  -8  21 -18      439.31      516.10     92.82 o 
  -7  21 -18     1668.86     1809.69    109.55 o 
  -6  21 -18     1807.72     2085.65    163.02 o 
  -5  21 -18     1621.35     1601.58    118.50 o 
 -13  22 -18      744.42     1014.50    115.04 o 
 -12  22 -18      879.21      694.03    123.02 o 
 -11  22 -18    10695.29    11128.78    226.96 o 
 -10  22 -18      465.41      166.18    109.98 o 
  -9  22 -18     7216.41     7998.24    169.97 o 
   0   1 -17      192.64      303.86     78.20 o 
  -1   2 -17    68187.95    69966.24    642.07 o 
   0   2 -17      375.84      553.90     95.32 o 
  -2   3 -17     6597.78     6518.88    111.03 o 
  -1   3 -17     4184.02     4054.50     83.93 o 
   0   3 -17      342.67      377.97     67.03 o 
  -3   4 -17    13908.54    13716.02    179.57 o 
  -2   4 -17    26136.41    27039.00    294.99 o 
  -1   4 -17     8968.71     8970.67    123.31 o 
   0   4 -17      612.50      586.92     72.29 o 
  -4   5 -17    19902.24    19766.81    218.39 o 
  -3   5 -17     2870.78     3119.02     80.67 o 
  -2   5 -17     1087.40     1110.38     62.94 o 
  -1   5 -17    21986.55    21304.05    232.26 o 
   0   5 -17     1574.45     1379.31     65.22 o 
  -5   6 -17     5368.36     5003.43     91.47 o 
  -4   6 -17     6003.91     5760.80    101.52 o 
  -3   6 -17     1931.16     2217.80     68.89 o 
  -2   6 -17     7932.66     8173.33    118.06 o 
  -1   6 -17      766.88      648.96     74.13 o 
   0   6 -17     2075.36     2305.84     69.28 o 
  -6   7 -17     9882.12    10202.57    184.89 o 
  -5   7 -17    22923.15    22789.75    244.86 o 
  -4   7 -17     3515.07     3599.42     82.14 o 
  -3   7 -17     1748.54     1909.83     66.61 o 
  -2   7 -17    18572.80    19009.77    212.38 o 
  -1   7 -17    10869.40    10421.64    143.73 o 
   0   7 -17     2727.96     2769.30     70.71 o 
  -7   8 -17     2116.42     2160.06     71.92 o 
  -6   8 -17     3913.20     3892.69     87.39 o 
  -5   8 -17       82.99      170.94     67.07 o 
  -4   8 -17      303.81      421.49     61.86 o 
  -3   8 -17     3472.33     3827.86     93.00 o 
  -2   8 -17     2168.39     2415.33     77.93 o 
  -1   8 -17     6513.86     6659.80    117.04 o 
   0   8 -17     1545.44     1508.71     71.23 o 
  -8   9 -17     8303.36     8115.55    122.92 o 
  -7   9 -17     3241.41     3167.44     87.62 o 
  -6   9 -17     5421.29     5494.98    106.33 o 
  -5   9 -17    19571.45    19199.09    216.11 o 
  -4   9 -17      190.37      149.18     58.96 o 
  -3   9 -17     2286.41     2339.29     91.42 o 
  -2   9 -17    12512.85    13119.45    208.40 o 
  -1   9 -17     2068.27     1960.43     68.89 o 
   0   9 -17     1179.26     1215.35     65.29 o 
  -9  10 -17     3468.55     3506.78    105.05 o 
  -8  10 -17     2391.61     2568.81     76.32 o 
  -7  10 -17    10965.16    10761.54    149.69 o 
  -6  10 -17     5384.02     5491.11    104.06 o 
  -5  10 -17     6127.29     6146.45    113.43 o 
  -4  10 -17     2476.79     2431.48     79.29 o 
  -3  10 -17      152.09      135.37     60.87 o 
  -2  10 -17     7157.12     7086.89    121.72 o 
  -1  10 -17     9774.04     9757.77    138.34 o 
   0  10 -17     6788.02     6384.54    108.40 o 
 -10  11 -17     1202.93     1177.28     62.70 o 
  -9  11 -17      532.14      563.70     60.44 o 
  -8  11 -17     2196.26     2245.14     74.78 o 
  -7  11 -17     1269.61     1111.18     69.88 o 
  -6  11 -17     5089.10     5298.98     97.58 o 
  -5  11 -17     1650.46     1406.74     71.90 o 
  -4  11 -17     1620.20     1639.10     73.87 o 
  -3  11 -17     5084.89     5026.90    107.56 o 
  -2  11 -17     3177.08     3009.81     88.90 o 
  -1  11 -17     1065.52     1041.16     63.77 o 
   0  11 -17     6922.00     6629.39    127.42 o 
 -11  12 -17    11185.47    11578.33    177.22 o 
 -10  12 -17     8221.49     8357.81    140.48 o 
  -9  12 -17     5647.90     5798.00    107.13 o 
  -8  12 -17    19272.24    19694.08    233.39 o 
  -7  12 -17     7382.00     7300.75    115.46 o 
  -6  12 -17     6218.59     6069.06    105.06 o 
  -5  12 -17    22568.85    22273.46    256.51 o 
  -4  12 -17     1108.00     1242.65     72.52 o 
  -3  12 -17        2.88      -57.94     69.68 o 
  -2  12 -17    22075.07    21549.05    292.99 o 
  -1  12 -17        0.46      -43.47     72.06 o 
   0  12 -17     1731.80     1632.73    100.49 o 
 -12  13 -17     8759.95     8899.39    153.89 o 
 -11  13 -17      331.48      127.79     73.51 o 
 -10  13 -17    16628.62    16291.08    215.47 o 
  -9  13 -17     3752.14     3778.15    110.27 o 
  -8  13 -17     3245.36     3506.64     82.90 o 
  -7  13 -17     9252.99     8584.82    126.07 o 
  -6  13 -17     4651.29     4896.41     95.40 o 
  -5  13 -17     2326.93     2498.53     76.53 o 
  -4  13 -17    12120.17    12753.13    189.80 o 
  -3  13 -17     2208.03     2109.67     97.27 o 
  -2  13 -17      352.14      152.59     85.95 o 
  -1  13 -17    14790.16    14901.32    226.26 o 
   0  13 -17    15922.79    15490.55    219.38 o 
 -13  14 -17     8989.78     8888.10    154.58 o 
 -12  14 -17      607.59      658.25     86.06 o 
 -11  14 -17     1117.46      974.19     81.16 o 
 -10  14 -17     6127.41     6033.35    137.70 o 
  -9  14 -17      130.26        4.27     53.67 o 
  -8  14 -17     2570.64     2641.68     75.33 o 
  -7  14 -17     5550.59     5240.39     97.09 o 
  -6  14 -17     2798.10     2836.95     94.70 o 
  -5  14 -17      589.51      418.43     93.41 o 
  -4  14 -17      227.55      -11.23     74.25 o 
  -3  14 -17      202.28      248.87     82.19 o 
  -2  14 -17     7165.75     6934.08    146.01 o 
  -1  14 -17     1519.15     1277.96    100.47 o 
   0  14 -17     2953.71     2916.30    100.63 o 
 -14  15 -17     5770.92     5734.81    131.35 o 
 -13  15 -17     3134.19     3316.17    103.18 o 
 -12  15 -17     6912.95     6829.01    136.52 o 
 -11  15 -17     6635.63     6903.91    134.16 o 
 -10  15 -17     2007.35     1704.37     77.91 o 
  -9  15 -17     5987.58     5612.44    109.34 o 
  -8  15 -17     8477.52     8482.08    154.16 o 
  -7  15 -17     2699.38     2663.50     92.95 o 
  -6  15 -17     8368.59     8423.71    153.61 o 
  -5  15 -17    16768.29    16974.18    277.37 o 
  -4  15 -17      375.94      412.13     76.52 o 
  -3  15 -17     4047.17     4124.20    153.28 o 
  -2  15 -17    18611.59    18265.31    263.79 o 
  -1  15 -17     1980.20     1908.65     93.74 o 
   0  15 -17     8759.20     8999.15    150.42 o 
 -15  16 -17     6764.39     6512.70    162.73 o 
 -14  16 -17      534.43      637.82     80.73 o 
 -13  16 -17     8546.61     8480.88    153.06 o 
 -12  16 -17     7276.01     7168.57    146.42 o 
 -11  16 -17      931.95      569.97     78.37 o 
 -10  16 -17    11165.81    11059.42    192.20 o 
  -9  16 -17     6757.96     6695.43    141.95 o 
  -8  16 -17      344.35      305.19     80.71 o 
  -7  16 -17    13374.90    13368.21    192.53 o 
  -6  16 -17     1739.93     1650.51     92.61 o 
  -5  16 -17       71.22      -79.31     81.71 o 
  -4  16 -17    14264.42    14473.33    214.81 o 
  -3  16 -17     2525.81     2531.79    109.68 o 
  -2  16 -17     9510.51     9093.54    174.15 o 
  -1  16 -17     6991.96     7195.49    163.36 o 
   0  16 -17     4668.88     4938.68    132.55 o 
 -16  17 -17     7624.26     7943.25    151.67 o 
 -15  17 -17     1938.51     1844.28     95.64 o 
 -14  17 -17     3365.06     3353.97    105.60 o 
 -13  17 -17     9303.77     9603.45    164.98 o 
 -12  17 -17     1185.71      998.22     94.15 o 
 -11  17 -17     1925.63     1981.81    105.36 o 
 -10  17 -17    11569.29    11283.81    194.78 o 
  -9  17 -17     1751.14     1888.10    102.03 o 
  -8  17 -17      524.39      254.34     92.52 o 
  -7  17 -17    12906.60    13069.17    231.24 o 
  -6  17 -17      884.87      930.97     83.04 o 
  -5  17 -17     1491.39     1388.77     90.87 o 
  -4  17 -17     3868.67     3797.74    113.70 o 
  -3  17 -17      132.00      171.17     90.93 o 
  -2  17 -17      321.85      173.36     91.14 o 
  -1  17 -17      119.05      -23.27     91.18 o 
   0  17 -17      137.69      139.79     89.99 o 
 -17  18 -17     5706.24     5240.51    143.76 o 
 -16  18 -17     1733.35     1800.05    101.47 o 
 -15  18 -17    12604.25    12613.78    198.27 o 
 -14  18 -17     2227.36     1887.40    125.63 o 
 -13  18 -17      115.65      -42.43     89.84 o 
 -12  18 -17     9324.65     9354.56    176.28 o 
 -11  18 -17     3144.35     3224.79    125.68 o 
 -10  18 -17      217.29      -27.74     95.03 o 
  -9  18 -17    16191.35    16766.82    301.62 o 
  -8  18 -17     5251.72     5095.58    123.99 o 
  -7  18 -17     1312.04     1097.95    123.38 o 
  -6  18 -17     4295.44     4382.03    110.94 o 
  -5  18 -17     6819.95     7079.93    146.44 o 
  -4  18 -17     5180.23     5213.62    132.63 o 
  -3  18 -17      781.12      637.12    105.65 o 
  -2  18 -17     3776.99     3935.43    155.69 o 
  -1  18 -17     2716.06     2966.33    124.84 o 
   0  18 -17     6037.13     5842.88    160.28 o 
 -18  19 -17     1558.27     1326.69    128.13 o 
 -17  19 -17      337.18      352.25     84.21 o 
 -16  19 -17     2360.26     2599.09    116.22 o 
 -15  19 -17     3832.80     3619.19    143.32 o 
 -14  19 -17      650.28      455.35     99.51 o 
 -13  19 -17     2721.96     2444.45    146.71 o 
 -12  19 -17      614.38      468.38     94.47 o 
 -11  19 -17     4186.59     3942.11    179.92 o 
 -10  19 -17     5270.92     5318.68    172.76 o 
  -9  19 -17      827.15      581.76     88.28 o 
  -8  19 -17      306.21      336.39     89.58 o 
  -7  19 -17     4098.52     3805.21    124.25 o 
  -6  19 -17      373.06      311.04     88.15 o 
  -5  19 -17     2621.08     2332.33    100.02 o 
  -4  19 -17     3934.18     3885.18    131.36 o 
  -3  19 -17     1408.92     1635.15    117.36 o 
  -2  19 -17     3085.98     2965.30    120.51 o 
  -1  19 -17     4671.53     4508.63    144.53 o 
   0  19 -17     2127.43     2273.10    126.95 o 
 -19  20 -17     3867.86     3865.97    135.45 o 
 -18  20 -17       58.96       40.64    119.93 o 
 -17  20 -17      127.36      -97.29     97.29 o 
 -16  20 -17     6810.15     6874.18    191.25 o 
 -15  20 -17     1648.33     1554.15    126.43 o 
 -14  20 -17      669.36      415.53    100.40 o 
 -13  20 -17     6777.72     6837.85    164.44 o 
 -12  20 -17     1486.52     1496.10    111.03 o 
 -11  20 -17       21.79      -97.22     97.22 o 
 -10  20 -17    13639.97    13752.30    225.64 o 
  -9  20 -17      306.25      334.05     96.01 o 
  -8  20 -17     5511.03     6008.97    146.70 o 
  -7  20 -17     7185.30     7511.26    163.69 o 
  -6  20 -17       78.51      -80.20     80.20 o 
  -5  20 -17     3818.24     3668.80    113.45 o 
  -4  20 -17     1952.87     2047.44    112.57 o 
  -3  20 -17     2587.23     2916.01    128.95 o 
  -2  20 -17     3350.52     3233.52    139.21 o 
  -1  20 -17      114.62      -28.22     96.03 o 
   0  20 -17     1703.47     1698.25    117.02 o 
 -19  21 -17     2334.91     2117.38    145.68 o 
 -18  21 -17     3569.10     3533.24    137.42 o 
 -17  21 -17      680.65      577.46    104.93 o 
 -16  21 -17      925.65      636.75    118.19 o 
 -15  21 -17     8884.64     9115.43    189.77 o 
 -14  21 -17     2505.59     2530.66    133.54 o 
 -13  21 -17     1267.24     1085.89     99.19 o 
 -12  21 -17     9419.01     9286.63    193.10 o 
 -11  21 -17      324.06      228.57     92.87 o 
 -10  21 -17     1558.96     1420.43    117.25 o 
  -9  21 -17     5502.78     5402.24    197.71 o 
  -8  21 -17     2284.25     2202.31    114.38 o 
  -7  21 -17     7054.68     6860.10    149.29 o 
  -6  21 -17     3673.62     3821.52    145.90 o 
  -5  21 -17      344.03      449.65    115.37 o 
  -4  21 -17    10333.58     9969.34    200.05 o 
  -3  21 -17     3540.31     3646.05    129.68 o 
  -2  21 -17      598.71      618.42    128.22 o 
 -18  22 -17     2253.74     2136.48    129.77 o 
 -17  22 -17      706.18      984.27    113.54 o 
 -16  22 -17      395.88      221.52    104.87 o 
 -15  22 -17      651.09      742.16    107.20 o 
 -14  22 -17      740.48      808.96    140.77 o 
 -13  22 -17     3116.10     3121.56    118.23 o 
 -12  22 -17      155.79      -85.27     97.34 o 
 -11  22 -17      732.29      861.37    105.76 o 
 -10  22 -17     1599.56     1518.99    103.51 o 
  -9  22 -17      562.22      589.91    115.19 o 
  -8  22 -17     3120.21     3307.39    128.86 o 
  -7  22 -17       32.59      -87.99     87.99 o 
  -6  22 -17      821.13      676.46    115.34 o 
  -5  22 -17     3406.09     3296.71    117.90 o 
  -4  22 -17      796.71      565.90     93.85 o 
 -16  23 -17     1998.52     2015.61    112.93 o 
 -15  23 -17      835.49      993.35    109.56 o 
 -14  23 -17      162.33      216.77    108.95 o 
 -13  23 -17     6687.86     6703.91    161.89 o 
 -12  23 -17       67.08      -82.56     93.13 o 
 -11  23 -17      430.34      320.30     97.46 o 
 -10  23 -17     4870.05     4515.47    157.68 o 
  -9  23 -17     1541.07     1344.44    107.28 o 
  -8  23 -17     3738.45     3756.37    125.32 o 
  -7  23 -17        0.59      -36.56     98.84 o 
   0   0 -16   152026.33   153668.45   3668.65 o 
   0   1 -16     4329.98     4444.66    100.20 o 
  -1   2 -16     7638.57     7717.34    105.80 o 
   0   2 -16     4720.61     4866.63     86.19 o 
  -2   3 -16      809.68      723.65     57.39 o 
  -1   3 -16      136.34      251.53     56.39 o 
   0   3 -16     4476.05     4883.38     86.08 o 
  -3   4 -16     1245.83     1361.62     61.44 o 
  -2   4 -16      381.77      497.95     57.38 o 
  -1   4 -16     9938.53    10289.04    132.04 o 
   0   4 -16     4624.30     4345.51     81.75 o 
  -4   5 -16    16092.30    15342.96    176.09 o 
  -3   5 -16     1837.75     1933.89     65.13 o 
  -2   5 -16     1087.83      977.35     59.08 o 
  -1   5 -16     3068.04     3057.20     76.63 o 
   0   5 -16    10031.98     9626.81    125.65 o 
  -5   6 -16     1026.90     1080.42     66.79 o 
  -4   6 -16     1495.53     1457.99     59.67 o 
  -3   6 -16     6446.29     6552.13    103.71 o 
  -2   6 -16     1258.60     1305.41     59.40 o 
  -1   6 -16     6797.60     6933.25    108.29 o 
   0   6 -16     2620.61     2702.76     72.61 o 
  -6   7 -16     1693.26     1778.58     73.43 o 
  -5   7 -16     1889.98     1974.19     77.46 o 
  -4   7 -16     3147.51     3281.83     75.22 o 
  -3   7 -16     1713.76     1736.21     61.65 o 
  -2   7 -16      175.10       28.95     53.36 o 
  -1   7 -16     5526.41     5315.27     96.68 o 
   0   7 -16     3765.35     3837.99     81.50 o 
  -7   8 -16     3339.53     3360.34     68.90 o 
  -6   8 -16     2171.53     2128.70     63.96 o 
  -5   8 -16       86.76       57.00     53.07 o 
  -4   8 -16     6486.02     6202.06     97.13 o 
  -3   8 -16       86.45       57.86     48.59 o 
  -2   8 -16     6807.93     6772.43    106.52 o 
  -1   8 -16     2680.22     2693.21     65.77 o 
   0   8 -16      689.49      635.33     51.32 o 
  -8   9 -16     4278.66     4222.48     85.83 o 
  -7   9 -16      950.32      856.43     61.10 o 
  -6   9 -16      318.43      270.20     60.65 o 
  -5   9 -16     9004.88     9234.48    137.54 o 
  -4   9 -16     2165.58     1919.21     69.78 o 
  -3   9 -16     2759.39     2552.28     73.99 o 
  -2   9 -16     2777.38     2731.83     72.18 o 
  -1   9 -16     1410.61     1686.02     64.90 o 
   0   9 -16      801.32      747.96     63.88 o 
  -9  10 -16     1505.52     1538.90     63.46 o 
  -8  10 -16     3710.89     3807.33     85.15 o 
  -7  10 -16     2365.15     2361.32     73.40 o 
  -6  10 -16      603.26      525.93     57.44 o 
  -5  10 -16     6833.18     6819.39    110.01 o 
  -4  10 -16     2485.00     2423.95     78.79 o 
  -3  10 -16      287.76      226.27     50.21 o 
  -2  10 -16      720.96      770.31     54.89 o 
  -1  10 -16     1642.73     1615.65     67.96 o 
   0  10 -16      625.60      640.53     59.66 o 
 -10  11 -16      881.36      902.20     58.67 o 
  -9  11 -16     3452.20     3576.67     81.56 o 
  -8  11 -16     6768.94     6521.48    108.31 o 
  -7  11 -16     2399.99     2207.79     72.11 o 
  -6  11 -16     1279.89     1169.47     60.35 o 
  -5  11 -16     2437.87     2535.10     73.39 o 
  -4  11 -16     4025.15     3996.39     86.23 o 
  -3  11 -16       28.78      -39.10     49.73 o 
  -2  11 -16       45.93      -19.13     56.11 o 
  -1  11 -16      570.08      518.73     54.97 o 
   0  11 -16     1037.49      971.83     57.58 o 
 -11  12 -16       44.08       10.74     63.96 o 
 -10  12 -16      803.44      762.40     60.74 o 
  -9  12 -16      558.72      563.95     66.53 o 
  -8  12 -16     1319.24     1111.56     77.66 o 
  -7  12 -16      128.36       24.91     54.56 o 
  -6  12 -16     1111.07     1105.41     60.71 o 
  -5  12 -16      989.08     1104.93     61.99 o 
  -4  12 -16     1722.01     1578.66     63.73 o 
  -3  12 -16       45.57      -35.75     48.94 o 
  -2  12 -16       38.68      -36.94     58.16 o 
  -1  12 -16     3602.68     3687.65     96.36 o 
   0  12 -16      546.56      430.58     71.75 o 
 -12  13 -16      605.87      473.44     87.05 o 
 -11  13 -16      631.78      635.91     77.72 o 
 -10  13 -16     1330.05     1316.08     67.88 o 
  -9  13 -16     5698.20     6066.21    105.49 o 
  -8  13 -16      131.06       86.50     51.96 o 
  -7  13 -16     2120.63     2065.28     76.24 o 
  -6  13 -16      386.42      401.97     72.96 o 
  -5  13 -16      640.83      594.86     66.26 o 
  -4  13 -16     7139.45     7040.07    118.09 o 
  -3  13 -16      261.73      117.64     62.33 o 
  -2  13 -16     6074.87     6165.91    121.43 o 
  -1  13 -16     1768.73     1605.69     76.75 o 
   0  13 -16     2853.96     2816.66     87.99 o 
 -13  14 -16      251.98      268.25     69.61 o 
 -12  14 -16     6148.34     6354.81    125.57 o 
 -11  14 -16      312.70      212.37     69.24 o 
 -10  14 -16        1.67      -63.95     63.95 o 
  -9  14 -16     1044.63     1072.50     64.95 o 
  -8  14 -16     9470.77     9172.53    127.99 o 
  -7  14 -16     1503.42     1658.75     62.94 o 
  -6  14 -16     1017.03      858.08     56.40 o 
  -5  14 -16     1321.47     1577.53     74.29 o 
  -4  14 -16     2352.21     2239.36     82.49 o 
  -3  14 -16     5016.94     5009.40     99.51 o 
  -2  14 -16     3612.22     3688.01     96.05 o 
  -1  14 -16     4304.25     4364.10    101.89 o 
   0  14 -16     1031.57     1056.40     79.21 o 
 -14  15 -16     2020.06     2137.94     84.70 o 
 -13  15 -16     2902.07     2770.88     97.13 o 
 -12  15 -16     2909.17     2674.73     90.68 o 
 -11  15 -16     2127.99     2350.67     96.31 o 
 -10  15 -16     1202.62     1151.92     67.60 o 
  -9  15 -16     3060.88     2727.31     71.98 o 
  -8  15 -16      130.69      -15.02     60.27 o 
  -7  15 -16     5460.58     5059.82    101.86 o 
  -6  15 -16     1248.50     1394.30     70.03 o 
  -5  15 -16      661.79      631.97     75.17 o 
  -4  15 -16     6670.73     6329.75    119.36 o 
  -3  15 -16      310.58      315.63     70.86 o 
  -2  15 -16     1146.59     1113.29     78.24 o 
  -1  15 -16     6448.48     6041.95    116.49 o 
   0  15 -16     3853.20     3554.64     98.72 o 
 -15  16 -16     3055.66     3000.74     92.82 o 
 -14  16 -16     4672.31     4411.09    104.51 o 
 -13  16 -16      477.67      394.80     74.27 o 
 -12  16 -16      717.30      640.30     72.33 o 
 -11  16 -16     5000.79     4904.34    111.03 o 
 -10  16 -16     2017.62     2087.05     77.74 o 
  -9  16 -16       57.04       25.67     56.74 o 
  -8  16 -16    11136.22    11279.89    195.00 o 
  -7  16 -16      414.99      510.96     69.01 o 
  -6  16 -16      583.13      408.95     71.37 o 
  -5  16 -16     9188.64     9313.76    204.04 o 
  -4  16 -16      338.49      427.12     82.17 o 
  -3  16 -16     2313.20     2153.83    105.73 o 
  -2  16 -16      452.40      269.54     87.05 o 
  -1  16 -16     1387.44     1149.54     86.81 o 
   0  16 -16      894.33      786.63    102.17 o 
 -16  17 -16     3737.31     3837.12    110.01 o 
 -15  17 -16     3378.92     3104.21     97.29 o 
 -14  17 -16     2059.86     2090.63     84.53 o 
 -13  17 -16     1774.23     1937.41     84.86 o 
 -12  17 -16     3137.32     3466.18    105.49 o 
 -11  17 -16     2086.67     2060.86     98.82 o 
 -10  17 -16     6232.21     5660.82    125.94 o 
  -9  17 -16     1722.29     1676.87     88.94 o 
  -8  17 -16     4261.60     4178.64     99.65 o 
  -7  17 -16     5591.18     6065.96    120.29 o 
  -6  17 -16     1595.00     1706.15     96.99 o 
  -5  17 -16      911.47      942.72     80.76 o 
  -4  17 -16     1216.43     1441.29     85.45 o 
  -3  17 -16     3862.89     3796.81    108.70 o 
  -2  17 -16     1932.04     2163.42    106.31 o 
  -1  17 -16     3313.53     3231.51    107.34 o 
   0  17 -16       51.97       58.06     79.94 o 
 -17  18 -16     1106.25     1300.31     91.99 o 
 -16  18 -16       25.69     -105.82    105.82 o 
 -15  18 -16     2547.60     2388.72     93.68 o 
 -14  18 -16     1431.85     1459.70     87.16 o 
 -13  18 -16     1872.56     1719.63     82.49 o 
 -12  18 -16      871.81      746.34     89.46 o 
 -11  18 -16     2643.72     2709.93    101.10 o 
 -10  18 -16     1485.79     1535.70     92.88 o 
  -9  18 -16     5963.45     6007.85    127.50 o 
  -8  18 -16     1468.54     1323.17     79.34 o 
  -7  18 -16      802.80      768.97    114.13 o 
  -6  18 -16     3685.82     3788.08    101.71 o 
  -5  18 -16      320.78      220.30     88.65 o 
  -4  18 -16     1286.45     1346.94     95.27 o 
  -3  18 -16     2517.53     2640.65    104.47 o 
  -2  18 -16     2321.70     2369.85    141.01 o 
  -1  18 -16     3908.14     4167.58    140.30 o 
   0  18 -16      527.58      395.78     83.67 o 
 -18  19 -16     1476.12     1637.58     99.24 o 
 -17  19 -16     1819.88     1799.26    101.00 o 
 -16  19 -16     4970.85     5064.48    127.05 o 
 -15  19 -16     2182.28     2150.88    110.34 o 
 -14  19 -16     3747.82     3744.73    126.70 o 
 -13  19 -16     3870.97     3801.25    121.28 o 
 -12  19 -16     3294.26     3581.09    117.51 o 
 -11  19 -16     4464.35     4586.19    162.06 o 
 -10  19 -16     4869.89     4954.99    133.07 o 
  -9  19 -16     3706.11     4065.66    123.78 o 
  -8  19 -16    13544.37    13773.95    209.49 o 
  -7  19 -16      171.68       11.20     85.11 o 
  -6  19 -16      420.41      257.61     78.24 o 
  -5  19 -16     3512.09     3600.18    120.53 o 
  -4  19 -16     1073.63     1223.46     91.75 o 
  -3  19 -16     5459.27     5332.72    140.04 o 
  -2  19 -16      851.35      757.55    109.69 o 
  -1  19 -16      320.00      343.81     94.85 o 
   0  19 -16     2723.20     2656.82    116.14 o 
 -19  20 -16     1646.90     1921.61    153.48 o 
 -18  20 -16     7221.32     7207.26    170.74 o 
 -17  20 -16     2064.90     2322.13    110.73 o 
 -16  20 -16     1895.26     1729.84    107.80 o 
 -15  20 -16       65.31     -126.49    126.49 o 
 -14  20 -16      135.02      -75.88     81.04 o 
 -13  20 -16      498.64      352.53     88.15 o 
 -12  20 -16     4075.69     4197.74    124.30 o 
 -11  20 -16     1774.88     1746.62     99.96 o 
 -10  20 -16     4289.89     4630.68    128.61 o 
  -9  20 -16     2992.17     3151.61    115.48 o 
  -8  20 -16      154.77       39.45     83.54 o 
  -7  20 -16     2127.64     2317.22     95.09 o 
  -6  20 -16       65.98      -39.71     76.25 o 
  -5  20 -16     1464.63     1566.44     96.66 o 
  -4  20 -16     6345.53     6636.86    148.15 o 
  -3  20 -16      354.62      380.00     85.47 o 
  -2  20 -16     1422.86     1632.83    116.21 o 
  -1  20 -16      680.67      583.97    100.54 o 
   0  20 -16       58.29       41.09     89.16 o 
 -20  21 -16      757.85     1044.00     92.47 o 
 -19  21 -16     1302.69     1256.93     95.64 o 
 -18  21 -16     1020.85      815.64    107.03 o 
 -17  21 -16      218.27      425.97    113.58 o 
 -16  21 -16     1106.48     1260.43    109.26 o 
 -15  21 -16      895.76      650.27     93.02 o 
 -14  21 -16     1579.41     1589.26     97.37 o 
 -13  21 -16      149.87       51.06     85.40 o 
 -12  21 -16      365.31      445.41     92.71 o 
 -11  21 -16     1128.25      860.75     97.61 o 
 -10  21 -16      282.74      -14.33     94.16 o 
  -9  21 -16     1081.16     1312.77     97.68 o 
  -8  21 -16     1510.01     1525.76    100.06 o 
  -7  21 -16     1310.41     1263.89    100.60 o 
  -6  21 -16      181.67      226.79     83.76 o 
  -5  21 -16      138.68      104.98     84.82 o 
  -4  21 -16     1266.14     1062.90    137.13 o 
  -3  21 -16     1737.13     1491.29    111.82 o 
  -2  21 -16     1694.11     1914.34    126.66 o 
  -1  21 -16      293.94      119.43    102.18 o 
   0  21 -16       81.20      166.41     86.76 o 
 -21  22 -16      951.98      966.61     81.60 o 
 -20  22 -16      813.97      703.60    127.31 o 
 -19  22 -16     2003.92     2312.43    163.58 o 
 -18  22 -16     4118.47     4313.40    160.67 o 
 -17  22 -16      297.88       79.02     96.42 o 
 -16  22 -16     1167.20     1507.18     98.06 o 
 -15  22 -16      178.21      -50.24     84.41 o 
 -14  22 -16     1159.56     1273.27     95.08 o 
 -13  22 -16     2393.61     2669.58    114.54 o 
 -12  22 -16     1463.49     1488.03     98.85 o 
 -11  22 -16     4123.63     4133.54    132.71 o 
 -10  22 -16      494.39      533.71    111.12 o 
  -9  22 -16      222.35      162.78     89.63 o 
  -8  22 -16     3167.77     3574.18    118.96 o 
  -7  22 -16     1162.18     1351.68     93.97 o 
  -6  22 -16     1565.95     1560.15    143.79 o 
  -5  22 -16     4541.49     4772.64    139.83 o 
  -4  22 -16     1872.77     2004.77    104.33 o 
  -3  22 -16     2498.55     2579.42    116.80 o 
  -2  22 -16     1953.91     2164.63    109.69 o 
  -1  22 -16      955.10     1165.35    113.56 o 
 -19  23 -16       85.44      139.16     90.78 o 
 -18  23 -16      779.22      814.98    144.66 o 
 -17  23 -16     5319.28     5495.74    153.02 o 
 -16  23 -16     2107.67     2181.85    129.38 o 
 -15  23 -16     5037.12     5055.70    133.75 o 
 -14  23 -16      203.96       56.26     95.77 o 
 -13  23 -16     1823.24     1675.08    107.66 o 
 -12  23 -16      620.07      549.30     97.34 o 
 -11  23 -16      137.74      178.99     92.48 o 
 -10  23 -16     1715.02     1605.26    101.70 o 
  -9  23 -16     2497.81     2517.42    114.99 o 
  -8  23 -16      245.62      121.33    124.82 o 
  -7  23 -16     5394.50     5242.30    137.78 o 
  -6  23 -16     1111.00     1203.11    101.40 o 
  -5  23 -16      587.49      240.06     95.89 o 
  -4  23 -16     4331.97     4419.98    143.76 o 
 -17  24 -16     1039.17      743.36    105.28 o 
 -16  24 -16     1770.14     1804.30    110.83 o 
 -15  24 -16      271.78      408.71    103.69 o 
 -14  24 -16       97.51       39.13    100.55 o 
 -13  24 -16     3995.30     4038.38    145.82 o 
 -12  24 -16      389.89      215.74    104.72 o 
 -11  24 -16     1817.26     1803.54    131.59 o 
 -10  24 -16      139.05      -11.12    103.20 o 
  -9  24 -16      177.82      182.33    115.25 o 
  -8  24 -16      849.36      866.05    103.81 o 
  -7  24 -16      109.29      119.68    105.93 o 
   0   1 -15     2075.73     1952.14     61.18 o 
  -1   2 -15      395.25      414.25     58.17 o 
   0   2 -15     4910.50     4810.11     89.14 o 
  -2   3 -15     2537.00     2134.61     64.08 o 
  -1   3 -15     1904.04     2003.59     63.50 o 
   0   3 -15     9831.51     9847.53    144.14 o 
  -3   4 -15     3143.18     3441.22     75.00 o 
  -2   4 -15     7995.37     8205.45    115.40 o 
  -1   4 -15     9675.90     9339.82    126.26 o 
   0   4 -15     3055.08     3233.72     75.61 o 
  -4   5 -15    12592.38    12273.47    149.98 o 
  -3   5 -15     1229.46     1454.95     58.92 o 
  -2   5 -15     4076.21     4287.81     82.14 o 
  -1   5 -15     8789.95     9016.33    124.21 o 
   0   5 -15     5526.97     5742.01     96.65 o 
  -5   6 -15     7173.62     6844.67    100.54 o 
  -4   6 -15    11099.74    11017.64    141.30 o 
  -3   6 -15     1455.14     1541.58     61.07 o 
  -2   6 -15    10707.55    10322.74    135.36 o 
  -1   6 -15      373.89      463.53     63.44 o 
   0   6 -15     4474.74     4526.60     86.36 o 
  -6   7 -15      251.49      163.88     46.08 o 
  -5   7 -15     4547.23     4493.11     81.57 o 
  -4   7 -15     5443.56     5654.41     95.97 o 
  -3   7 -15     4157.74     4254.90     84.52 o 
  -2   7 -15     1758.31     1618.71     61.45 o 
  -1   7 -15    12530.90    12140.48    147.22 o 
   0   7 -15     5701.29     6107.24     95.20 o 
  -7   8 -15     6275.40     6338.88     98.78 o 
  -6   8 -15      584.42      497.56     55.78 o 
  -5   8 -15    15813.05    15042.67    172.23 o 
  -4   8 -15    13307.93    13804.45    168.97 o 
  -3   8 -15     8397.59     8344.26    116.50 o 
  -2   8 -15    16334.87    15893.51    179.04 o 
  -1   8 -15     1630.66     1759.74     57.52 o 
   0   8 -15     1314.06     1341.24     52.78 o 
  -8   9 -15     3427.52     3576.37     74.01 o 
  -7   9 -15    23835.85    23991.90    259.85 o 
  -6   9 -15     7481.76     7212.98    104.63 o 
  -5   9 -15     3353.32     3407.46     74.31 o 
  -4   9 -15    24342.93    23480.23    229.56 o 
  -3   9 -15     1972.67     1854.71     65.75 o 
  -2   9 -15    14919.61    14022.01    156.14 o 
  -1   9 -15    10076.26    10125.87    130.56 o 
   0   9 -15     2606.05     2604.90     66.54 o 
  -9  10 -15    11247.83    10660.22    135.94 o 
  -8  10 -15     8682.37     8228.66    115.15 o 
  -7  10 -15    15300.17    14725.18    181.49 o 
  -6  10 -15     7786.82     8227.49    123.91 o 
  -5  10 -15     1497.74     1527.12     60.90 o 
  -4  10 -15    53243.55    52248.64    506.84 o 
  -3  10 -15      431.93      350.25     65.14 o 
  -2  10 -15      770.76      576.43     82.12 o 
  -1  10 -15    27661.78    27419.28    284.69 o 
   0  10 -15     1025.17      844.74     50.93 o 
 -10  11 -15      319.10      254.50     50.47 o 
  -9  11 -15     1218.18     1223.38     56.36 o 
  -8  11 -15     2706.19     2381.08     73.18 o 
  -7  11 -15     9074.71     8958.98    130.40 o 
  -6  11 -15    13487.08    13567.80    172.33 o 
  -5  11 -15     5437.59     5161.32     89.17 o 
  -4  11 -15      432.09      277.55     62.11 o 
  -3  11 -15    10037.31     9488.13    132.35 o 
  -2  11 -15      954.45      935.63     53.41 o 
  -1  11 -15      514.74      613.03     49.81 o 
   0  11 -15     3972.56     3786.39     89.49 o 
 -11  12 -15     1670.56     1626.13     67.02 o 
 -10  12 -15     3163.33     3352.28     72.52 o 
  -9  12 -15     5234.79     4992.09     88.96 o 
  -8  12 -15     7433.77     7575.66    111.20 o 
  -7  12 -15     9216.18     9453.62    132.52 o 
  -6  12 -15     6073.08     6070.85    105.30 o 
  -5  12 -15     4850.22     4907.56     87.74 o 
  -4  12 -15     1435.76     1298.91     59.74 o 
  -3  12 -15     2338.37     2343.29     71.28 o 
  -2  12 -15     6896.53     6854.20    105.62 o 
  -1  12 -15     1648.16     1472.36     67.19 o 
   0  12 -15     1520.06     1541.10     72.14 o 
 -12  13 -15     8437.74     8071.64    125.28 o 
 -11  13 -15     2069.92     1998.99     70.38 o 
 -10  13 -15     3249.83     2893.44     69.20 o 
  -9  13 -15     8206.88     8189.96    116.50 o 
  -8  13 -15     3258.19     3535.07     84.35 o 
  -7  13 -15    22732.20    23114.24    249.17 o 
  -6  13 -15     8338.00     8256.90    124.48 o 
  -5  13 -15     2334.40     2351.20     64.32 o 
  -4  13 -15    15122.18    14956.49    184.19 o 
  -3  13 -15     1321.18     1178.03     68.32 o 
  -2  13 -15     4013.09     3719.20     93.11 o 
  -1  13 -15    15806.02    15780.86    194.62 o 
   0  13 -15    10415.61    10303.20    145.38 o 
 -13  14 -15     1459.12     1301.64     68.61 o 
 -12  14 -15     2579.16     2645.47     77.73 o 
 -11  14 -15      839.91      715.15     64.72 o 
 -10  14 -15     3689.44     3604.28     77.09 o 
  -9  14 -15     1235.04     1160.68     57.12 o 
  -8  14 -15      317.07       84.88     55.04 o 
  -7  14 -15     3630.99     3704.20     79.00 o 
  -6  14 -15     3300.85     3297.00     77.38 o 
  -5  14 -15     6900.08     6774.42    108.31 o 
  -4  14 -15     1679.81     1574.53     67.76 o 
  -3  14 -15     3191.37     3072.75     74.94 o 
  -2  14 -15    13132.19    12820.43    160.58 o 
  -1  14 -15      437.55      420.96     60.99 o 
   0  14 -15     1933.13     2004.31     94.93 o 
 -14  15 -15     4203.58     4139.28    152.22 o 
 -13  15 -15     8548.89     8497.45    130.92 o 
 -12  15 -15     2796.25     2499.71     76.89 o 
 -11  15 -15     1384.42     1403.47     66.76 o 
 -10  15 -15     4991.28     5324.38     95.70 o 
  -9  15 -15     2446.80     2364.10     62.21 o 
  -8  15 -15    21461.84    21117.99    223.67 o 
  -7  15 -15     6484.16     6765.72    103.03 o 
  -6  15 -15     2382.92     2223.76     77.65 o 
  -5  15 -15     5587.56     5137.92     99.31 o 
  -4  15 -15     1627.13     1388.11     69.19 o 
  -3  15 -15     1643.73     1964.58     74.29 o 
  -2  15 -15     1684.40     1506.71     67.56 o 
  -1  15 -15     1016.10      803.23     63.93 o 
   0  15 -15     2762.28     2754.25     81.87 o 
 -15  16 -15     1320.95     1245.87     70.82 o 
 -14  16 -15     1834.28     1897.54     95.52 o 
 -13  16 -15      826.31      664.10     70.74 o 
 -12  16 -15      897.75      943.06     68.01 o 
 -11  16 -15      928.90      874.21     62.63 o 
 -10  16 -15     6609.35     6278.78    102.76 o 
  -9  16 -15     6406.13     6071.33     92.83 o 
  -8  16 -15      296.81      248.98     59.53 o 
  -7  16 -15     5363.94     5073.41    102.05 o 
  -6  16 -15     9246.36     8963.86    137.01 o 
  -5  16 -15     1241.69     1080.75     84.48 o 
  -4  16 -15      751.98      609.86     71.54 o 
  -3  16 -15     1370.80     1621.09     72.20 o 
  -2  16 -15     1791.23     1830.20     75.12 o 
  -1  16 -15     4786.65     4792.28    100.07 o 
   0  16 -15     2796.21     2690.60     89.46 o 
 -16  17 -15     3470.52     3459.29     96.36 o 
 -15  17 -15     1924.21     1986.19     92.66 o 
 -14  17 -15     2578.45     2392.30     96.14 o 
 -13  17 -15      489.79      351.15     65.54 o 
 -12  17 -15     3980.16     3678.41     84.53 o 
 -11  17 -15      147.06      100.97     62.59 o 
 -10  17 -15      252.57      111.54     77.65 o 
  -9  17 -15     2732.30     2703.43     89.60 o 
  -8  17 -15     2739.20     2407.43     82.52 o 
  -7  17 -15     8877.57     8832.80    146.06 o 
  -6  17 -15     1263.73     1344.22     80.54 o 
  -5  17 -15     1656.97     1671.62     86.48 o 
  -4  17 -15      569.97      662.84     85.34 o 
  -3  17 -15     1350.77     1176.62     75.77 o 
  -2  17 -15     2442.24     2513.64     88.84 o 
  -1  17 -15     1102.37     1217.03     80.80 o 
   0  17 -15       82.64       21.08     82.60 o 
 -17  18 -15    15239.43    15495.91    236.91 o 
 -16  18 -15     2071.57     2136.34     98.10 o 
 -15  18 -15      364.87      418.97     72.71 o 
 -14  18 -15     8924.30     8926.96    145.93 o 
 -13  18 -15     3776.37     3657.57     89.26 o 
 -12  18 -15     3876.95     3677.23     99.20 o 
 -11  18 -15    10361.59    10069.06    183.15 o 
 -10  18 -15      955.09      929.60     83.80 o 
  -9  18 -15     6383.85     6117.24    115.44 o 
  -8  18 -15     8309.50     8338.39    159.81 o 
  -7  18 -15     1912.43     1994.85     85.69 o 
  -6  18 -15     4353.55     4339.33    113.03 o 
  -5  18 -15     6855.78     6553.21    143.15 o 
  -4  18 -15      118.46      133.50     73.52 o 
  -3  18 -15      916.89     1016.75     83.87 o 
  -2  18 -15     4397.14     4383.84    112.34 o 
  -1  18 -15     3159.27     2878.80     98.29 o 
   0  18 -15      872.35      841.87    138.90 o 
 -18  19 -15     3136.88     3064.87    132.46 o 
 -17  19 -15      703.53      550.78     85.13 o 
 -16  19 -15     1595.00     1436.41     84.00 o 
 -15  19 -15      144.80      -34.42     66.34 o 
 -14  19 -15     2745.34     2939.00     86.27 o 
 -13  19 -15     2004.32     1878.69     86.36 o 
 -12  19 -15      271.26      228.08     79.68 o 
 -11  19 -15     4414.18     4195.06    111.73 o 
 -10  19 -15     4614.03     4770.95    139.88 o 
  -9  19 -15     1143.86     1049.45     93.17 o 
  -8  19 -15     1603.24     1548.91     80.05 o 
  -7  19 -15     7131.36     7297.63    141.19 o 
  -6  19 -15      242.98      284.28     77.19 o 
  -5  19 -15     2342.27     2003.08     95.61 o 
  -4  19 -15     1191.96     1171.21    112.13 o 
  -3  19 -15      918.30      981.03     81.57 o 
  -2  19 -15     1887.37     1636.24     92.30 o 
  -1  19 -15     1583.44     1561.95     92.70 o 
   0  19 -15     3895.16     3993.27    125.10 o 
 -19  20 -15     5620.46     5971.01    147.14 o 
 -18  20 -15     5557.32     5604.06    137.45 o 
 -17  20 -15     1304.77     1214.34     90.93 o 
 -16  20 -15     4479.93     4604.35    112.59 o 
 -15  20 -15     4315.90     4283.24    140.24 o 
 -14  20 -15      216.00      304.52     84.92 o 
 -13  20 -15    11964.59    12393.04    182.81 o 
 -12  20 -15       23.26      -31.67     76.80 o 
 -11  20 -15     5224.18     5230.52    125.25 o 
 -10  20 -15     1416.59     1535.81    115.79 o 
  -9  20 -15     1881.24     2029.46    102.11 o 
  -8  20 -15     1025.69     1041.60     76.35 o 
  -7  20 -15     2403.72     2375.20     96.01 o 
  -6  20 -15       73.89      -82.80     82.80 o 
  -5  20 -15     3315.81     3212.72    111.69 o 
  -4  20 -15      167.80      195.50     85.87 o 
  -3  20 -15     2586.46     2817.32    101.12 o 
  -2  20 -15     3493.94     3310.39    109.14 o 
  -1  20 -15     1926.43     1930.61    104.18 o 
   0  20 -15      853.56      834.38    102.66 o 
 -20  21 -15     2414.08     2467.94    110.68 o 
 -19  21 -15     1027.06      910.06    109.15 o 
 -18  21 -15     6236.08     6017.95    139.88 o 
 -17  21 -15     2658.08     2806.30    115.24 o 
 -16  21 -15     2178.27     2370.55    139.11 o 
 -15  21 -15     1131.44     1064.44     83.31 o 
 -14  21 -15     2949.57     2794.32    100.08 o 
 -13  21 -15     4213.19     3980.45    111.69 o 
 -12  21 -15     4148.30     4028.19    124.21 o 
 -11  21 -15     3037.98     2889.58    108.89 o 
 -10  21 -15      682.05      527.81    104.70 o 
  -9  21 -15     2010.40     2249.42    104.84 o 
  -8  21 -15     7168.83     7317.08    145.94 o 
  -7  21 -15     2982.23     2775.86    106.55 o 
  -6  21 -15     7229.98     7581.85    175.03 o 
  -5  21 -15     4094.93     4238.41    123.72 o 
  -4  21 -15     2111.45     2106.53    103.02 o 
  -3  21 -15     2930.67     3249.08    119.80 o 
  -2  21 -15     1801.46     1835.38    104.35 o 
  -1  21 -15     1294.39     1409.46    103.00 o 
   0  21 -15     3112.33     3414.02    118.62 o 
 -21  22 -15      254.16      198.00     93.43 o 
 -20  22 -15      578.46      629.70    146.30 o 
 -19  22 -15      313.79      269.10    108.91 o 
 -18  22 -15     4658.83     4611.29    196.13 o 
 -17  22 -15     1602.79     1744.33    100.23 o 
 -16  22 -15        5.20      -90.30     90.30 o 
 -15  22 -15      401.31      307.70     90.47 o 
 -14  22 -15       40.03      -78.94     78.94 o 
 -13  22 -15     2537.11     2417.18     97.06 o 
 -12  22 -15     1479.47     1594.84     90.10 o 
 -11  22 -15       76.14       28.11     87.76 o 
 -10  22 -15     1421.64     1393.81     99.21 o 
  -9  22 -15      104.62      -92.69     92.69 o 
  -8  22 -15     2605.40     2585.86    115.38 o 
  -7  22 -15     4080.27     3948.63    153.22 o 
  -6  22 -15      632.62      493.77    101.32 o 
  -5  22 -15     6643.61     6523.25    165.97 o 
  -4  22 -15      784.23      885.43    106.84 o 
  -3  22 -15      338.44      482.73     91.76 o 
  -2  22 -15    10406.85    11086.33    226.88 o 
  -1  22 -15        0.54      -94.44     94.44 o 
   0  22 -15     1946.13     2378.48    100.79 o 
 -22  23 -15     3648.07     3290.88    119.18 o 
 -21  23 -15     4543.55     4848.02    157.38 o 
 -20  23 -15     1368.12     1511.78    125.82 o 
 -19  23 -15     6400.36     6483.43    198.73 o 
 -18  23 -15       41.13        2.20    130.20 o 
 -17  23 -15     1040.28     1200.36     96.46 o 
 -16  23 -15     5873.11     6024.30    142.03 o 
 -15  23 -15      174.57      -44.45     88.02 o 
 -14  23 -15     4749.42     4927.57    132.37 o 
 -13  23 -15     1705.26     1755.92     94.89 o 
 -12  23 -15     1590.78     1326.92    106.05 o 
 -11  23 -15     5722.33     6212.60    176.43 o 
 -10  23 -15      860.10      774.02    105.26 o 
  -9  23 -15      864.88     1015.14     97.58 o 
  -8  23 -15     3949.64     3847.65    124.85 o 
  -7  23 -15     1350.07     1235.04    100.14 o 
  -6  23 -15      250.91      310.08     82.19 o 
  -5  23 -15     3927.66     3840.24    127.99 o 
  -4  23 -15     5232.90     5495.27    157.59 o 
  -3  23 -15     1457.30     1762.36    119.91 o 
  -2  23 -15     3901.63     3860.61    148.68 o 
  -1  23 -15      257.26      288.02     95.59 o 
 -20  24 -15     1621.36     1536.85    141.25 o 
 -19  24 -15     5874.24     6023.51    205.55 o 
 -18  24 -15     1927.91     1855.15    141.76 o 
 -17  24 -15      735.72      545.46    104.59 o 
 -16  24 -15     4523.00     4527.64    148.81 o 
 -15  24 -15     4190.45     4229.91    138.90 o 
 -14  24 -15      683.06      465.08    118.99 o 
 -13  24 -15     4761.50     4997.74    135.23 o 
 -12  24 -15     5050.13     4998.04    160.48 o 
 -11  24 -15     1473.45      936.60    114.49 o 
 -10  24 -15     4722.75     4833.34    158.24 o 
  -9  24 -15     3877.00     4140.03    153.96 o 
  -8  24 -15      289.10      197.10    113.13 o 
  -7  24 -15     1948.46     1806.48    120.95 o 
  -6  24 -15     1071.87     1215.73    109.88 o 
  -5  24 -15      443.59      295.37     89.18 o 
  -4  24 -15     2183.43     2190.60    126.12 o 
 -18  25 -15      884.14      849.82    112.16 o 
 -17  25 -15      449.18      373.62    104.57 o 
 -16  25 -15      851.81      735.83    101.51 o 
 -15  25 -15     2270.10     2272.22    118.13 o 
 -14  25 -15     2806.09     2656.79    126.53 o 
 -13  25 -15      115.61        4.29    118.92 o 
 -12  25 -15      350.04      353.95    111.04 o 
 -11  25 -15      217.92      -85.52    108.61 o 
 -10  25 -15     3885.53     3779.41    211.03 o 
  -9  25 -15      956.81     1149.07    118.70 o 
  -8  25 -15     1492.25     1326.19    117.75 o 
  -7  25 -15     1349.56     1284.11    115.03 o 
 -14  26 -15     1034.18     1039.47    133.85 o 
 -13  26 -15     1226.30     1109.08    125.94 o 
 -12  26 -15     2347.63     2594.36    132.05 o 
   0   0 -14     1058.40     1484.70    127.06 o 
   0   1 -14     1253.13     1045.56     47.59 o 
  -1   2 -14     2637.14     2785.31     77.57 o 
   0   2 -14     4599.41     4701.31     78.51 o 
  -2   3 -14     4588.79     4432.55     73.92 o 
  -1   3 -14     2852.09     2766.78     61.23 o 
   0   3 -14    58474.20    58817.64    571.65 o 
  -3   4 -14    16981.30    16378.78    252.28 o 
  -2   4 -14    23439.58    22152.59    229.05 o 
  -1   4 -14     2307.49     2632.64     77.60 o 
   0   4 -14    26373.66    24652.44    364.42 o 
  -4   5 -14     5233.47     5017.75    104.89 o 
  -3   5 -14    16748.02    16852.92    206.80 o 
  -2   5 -14     8389.45     8893.52    115.43 o 
  -1   5 -14    20128.57    19455.51    260.18 o 
   0   5 -14    19050.66    19323.39    317.78 o 
  -5   6 -14     7896.07     7076.73    119.44 o 
  -4   6 -14      552.15      560.46     56.49 o 
  -3   6 -14    43849.93    45970.57    433.63 o 
  -2   6 -14    13442.51    12681.40    186.81 o 
  -1   6 -14    19952.38    20351.36    219.66 o 
   0   6 -14    28877.01    30045.76    293.31 o 
  -6   7 -14     2627.48     2800.22     69.87 o 
  -5   7 -14    22598.28    22796.60    229.87 o 
  -4   7 -14    17374.97    16692.52    185.46 o 
  -3   7 -14    31877.68    31647.07    333.07 o 
  -2   7 -14    12345.16    11770.93    134.31 o 
  -1   7 -14     1798.78     2039.84     56.97 o 
   0   7 -14    32445.24    30870.02    299.59 o 
  -7   8 -14     2816.00     2956.14     61.39 o 
  -6   8 -14    36768.36    36456.05    340.34 o 
  -5   8 -14    14480.02    15000.32    192.27 o 
  -4   8 -14     8284.79     8098.17    100.51 o 
  -3   8 -14    64974.51    64684.20    593.89 o 
  -2   8 -14     5935.09     5816.14     89.64 o 
  -1   8 -14     3150.05     3361.03     75.40 o 
   0   8 -14    72575.18    71596.38    646.36 o 
  -8   9 -14     9449.67     9310.45    117.88 o 
  -7   9 -14    14299.84    14770.56    193.97 o 
  -6   9 -14    21112.81    21443.45    233.00 o 
  -5   9 -14    24417.07    23667.49    221.54 o 
  -4   9 -14     7823.16     8020.38     97.24 o 
  -3   9 -14    14795.02    15249.54    159.81 o 
  -2   9 -14    50009.10    50293.78    473.69 o 
  -1   9 -14    13953.65    13485.00    160.47 o 
   0   9 -14     8245.99     8365.60    120.63 o 
  -9  10 -14    22859.46    22141.30    237.01 o 
  -8  10 -14     2598.63     2534.95     60.92 o 
  -7  10 -14     2454.07     2328.18     63.52 o 
  -6  10 -14    22079.53    21686.45    206.03 o 
  -5  10 -14     5271.87     5276.20     78.98 o 
  -4  10 -14     3019.81     2904.05     61.75 o 
  -3  10 -14    21757.99    21666.63    231.83 o 
  -2  10 -14     5066.71     4914.21     88.26 o 
  -1  10 -14    19380.32    18493.01    203.87 o 
   0  10 -14       12.41       40.41     51.10 o 
 -10  11 -14     3353.77     3146.20     74.35 o 
  -9  11 -14    13832.92    13799.42    157.16 o 
  -8  11 -14    49404.95    50239.95    474.00 o 
  -7  11 -14     6535.84     6317.35     85.11 o 
  -6  11 -14    64408.70    63426.06    590.77 o 
  -5  11 -14    10842.56    10904.86    170.71 o 
  -4  11 -14     2494.36     2546.47     74.82 o 
  -3  11 -14    80039.75    77724.40    712.69 o 
  -2  11 -14      660.92      642.66     75.27 o 
  -1  11 -14     5660.84     5667.64     93.92 o 
   0  11 -14    64464.58    63539.90    634.34 o 
 -11  12 -14     3498.47     3143.74     82.93 o 
 -10  12 -14    13908.73    13820.07    158.54 o 
  -9  12 -14    10071.57    10303.20    128.42 o 
  -8  12 -14     6725.48     6415.98     90.62 o 
  -7  12 -14     3264.04     3346.87     65.95 o 
  -6  12 -14     1984.52     1850.65     63.15 o 
  -5  12 -14    55113.34    55244.00    497.57 o 
  -4  12 -14      315.84      326.83     53.37 o 
  -3  12 -14     3146.28     3309.08     69.67 o 
  -2  12 -14    10892.67    10806.20    139.38 o 
  -1  12 -14     3557.85     3446.01     81.16 o 
   0  12 -14      859.67      747.96     69.55 o 
 -12  13 -14    19935.70    20026.36    232.53 o 
 -11  13 -14     2240.42     2069.17     73.68 o 
 -10  13 -14      568.34      656.76     64.28 o 
  -9  13 -14     9947.70     9623.80    126.31 o 
  -8  13 -14     2480.49     2166.23     66.88 o 
  -7  13 -14     7658.19     7810.74     98.99 o 
  -6  13 -14     2659.08     2984.42     78.07 o 
  -5  13 -14      639.59      597.98     55.24 o 
  -4  13 -14     2220.21     2368.05     67.93 o 
  -3  13 -14     2139.85     1842.30     70.39 o 
  -2  13 -14      330.28      264.22     57.80 o 
  -1  13 -14    13020.65    13373.23    165.35 o 
   0  13 -14      489.31      205.83     64.87 o 
 -13  14 -14    10463.16    10503.22    148.33 o 
 -12  14 -14     1911.79     1773.13     75.41 o 
 -11  14 -14    20601.59    21058.24    283.66 o 
 -10  14 -14     8788.91     8697.59    112.95 o 
  -9  14 -14    19191.22    18932.67    187.07 o 
  -8  14 -14      542.06      546.85     69.13 o 
  -7  14 -14     1014.47     1204.05     53.07 o 
  -6  14 -14    54757.79    53485.98    482.71 o 
  -5  14 -14      990.06      840.29     63.26 o 
  -4  14 -14     1941.06     1616.34     64.17 o 
  -3  14 -14    21830.70    21235.01    278.48 o 
  -2  14 -14      628.51      552.35     66.92 o 
  -1  14 -14     3084.50     3082.29     81.62 o 
   0  14 -14    29627.29    29158.70    318.35 o 
 -14  15 -14      304.65      176.85     66.05 o 
 -13  15 -14      344.98      300.83     79.73 o 
 -12  15 -14      720.29      601.44     59.79 o 
 -11  15 -14     6338.53     5985.54     91.58 o 
 -10  15 -14     9108.88     9169.38    110.77 o 
  -9  15 -14      210.09      193.52     43.51 o 
  -8  15 -14    14921.46    14807.22    156.85 o 
  -7  15 -14     2510.25     2419.03     69.24 o 
  -6  15 -14     1316.07     1320.31     61.72 o 
  -5  15 -14    17433.41    16944.75    194.88 o 
  -4  15 -14     1169.32     1118.61     66.93 o 
  -3  15 -14     1914.37     1857.69     67.60 o 
  -2  15 -14     7021.51     6955.93    110.53 o 
  -1  15 -14     3617.36     3555.73     83.26 o 
   0  15 -14     1668.89     1576.49     85.01 o 
 -15  16 -14    17134.42    17112.32    210.21 o 
 -14  16 -14     8859.74     8582.92    132.96 o 
 -13  16 -14     2222.35     2419.11     69.80 o 
 -12  16 -14      859.58      843.66     57.51 o 
 -11  16 -14    10176.21     9872.42    133.36 o 
 -10  16 -14     2711.51     2575.73     59.95 o 
  -9  16 -14     1004.62      897.87     49.43 o 
  -8  16 -14      224.91      112.03     56.37 o 
  -7  16 -14     9678.03     9740.63    141.08 o 
  -6  16 -14     6503.13     6234.66    101.35 o 
  -5  16 -14     1044.95     1275.70     65.66 o 
  -4  16 -14     8644.96     8348.83    121.96 o 
  -3  16 -14     8658.00     7848.30    118.56 o 
  -2  16 -14     2275.49     2405.64     73.95 o 
  -1  16 -14      751.21      812.39     63.10 o 
   0  16 -14     3744.73     3374.79    100.17 o 
 -16  17 -14      689.46      777.73     78.85 o 
 -15  17 -14      404.76      148.56     80.56 o 
 -14  17 -14     9866.59     9419.24    126.62 o 
 -13  17 -14     1338.62     1435.48     61.95 o 
 -12  17 -14     6674.45     6467.93     96.74 o 
 -11  17 -14     4913.99     5152.04     90.55 o 
 -10  17 -14     4058.92     4035.81     75.80 o 
  -9  17 -14    34313.06    33831.15    336.14 o 
  -8  17 -14      773.24      455.63     76.79 o 
  -7  17 -14     6290.67     6302.53    116.21 o 
  -6  17 -14    31514.96    31341.42    341.19 o 
  -5  17 -14     2124.92     1719.90     75.06 o 
  -4  17 -14     3437.45     3482.72     89.01 o 
  -3  17 -14     8021.22     8016.00    134.73 o 
  -2  17 -14     3732.95     3610.54     95.89 o 
  -1  17 -14     4177.39     4030.28    100.83 o 
   0  17 -14     9455.79     9190.81    149.89 o 
 -17  18 -14     5908.57     5561.88    124.25 o 
 -16  18 -14     1612.95     1331.65     77.46 o 
 -15  18 -14     6834.98     6844.76    115.27 o 
 -14  18 -14     6337.06     6461.28    108.65 o 
 -13  18 -14     2507.57     2409.95     75.67 o 
 -12  18 -14     6340.69     6548.26    108.32 o 
 -11  18 -14     1144.57     1280.56     62.57 o 
 -10  18 -14     3178.77     3006.20     80.56 o 
  -9  18 -14     1968.27     2061.39     83.48 o 
  -8  18 -14     1540.65     1451.89     75.70 o 
  -7  18 -14     4023.51     3766.37     98.49 o 
  -6  18 -14     4871.94     4403.01    109.93 o 
  -5  18 -14     3281.28     3340.82     92.78 o 
  -4  18 -14      991.41      947.42     71.62 o 
  -3  18 -14     2454.22     2296.23     86.54 o 
  -2  18 -14      753.63      939.62     78.31 o 
  -1  18 -14     2597.70     2583.42     90.82 o 
   0  18 -14     6681.83     6573.48    127.75 o 
 -18  19 -14      309.46      129.46     85.74 o 
 -17  19 -14    18069.57    18222.00    234.73 o 
 -16  19 -14     5197.78     4973.02    101.91 o 
 -15  19 -14      251.96       88.81     62.89 o 
 -14  19 -14    13673.62    13616.22    188.19 o 
 -13  19 -14     1832.44     1892.69     71.03 o 
 -12  19 -14     1000.85      807.24     78.41 o 
 -11  19 -14     7235.60     7243.85    136.84 o 
 -10  19 -14    24994.39    24842.61    284.70 o 
  -9  19 -14     5906.12     5477.12    112.62 o 
  -8  19 -14     2495.90     2449.09    101.00 o 
  -7  19 -14     2279.10     2278.79     87.06 o 
  -6  19 -14    10621.72    10108.76    163.00 o 
  -5  19 -14       69.28      166.73     75.87 o 
  -4  19 -14    10858.83    10694.21    164.59 o 
  -3  19 -14     9821.42     9627.93    156.81 o 
  -2  19 -14     2212.27     2537.16    124.81 o 
  -1  19 -14     1627.94     1594.49     88.44 o 
   0  19 -14     7824.14     7894.24    147.71 o 
 -19  20 -14     2012.29     1907.29     91.31 o 
 -18  20 -14     7889.88     7772.26    137.73 o 
 -17  20 -14      123.65      109.57     72.86 o 
 -16  20 -14     3638.56     3757.80     85.81 o 
 -15  20 -14     1018.86      757.02     71.54 o 
 -14  20 -14      566.80      338.00     80.50 o 
 -13  20 -14     2458.64     2544.56     87.41 o 
 -12  20 -14    10082.44     9245.13    167.07 o 
 -11  20 -14     1501.44     1613.58     81.90 o 
 -10  20 -14     3499.12     3074.60     98.70 o 
  -9  20 -14    12029.50    11421.56    169.37 o 
  -8  20 -14     1260.26     1210.59     72.53 o 
  -7  20 -14      760.64      710.47     90.50 o 
  -6  20 -14    15862.26    15694.91    212.35 o 
  -5  20 -14     1922.81     1761.96     85.11 o 
  -4  20 -14     9077.54     9057.92    151.98 o 
  -3  20 -14     9860.96     9900.10    160.90 o 
  -2  20 -14      935.53      728.69     78.52 o 
  -1  20 -14     7757.91     7906.44    147.88 o 
   0  20 -14     1671.97     1479.93    100.92 o 
 -20  21 -14     3828.09     4204.06    113.13 o 
 -19  21 -14     1816.97     1889.36     83.64 o 
 -18  21 -14     5903.75     5924.53    113.58 o 
 -17  21 -14      982.35      928.28     76.16 o 
 -16  21 -14      502.19      302.14    100.88 o 
 -15  21 -14    16810.38    17441.92    255.36 o 
 -14  21 -14      134.23       64.88     82.32 o 
 -13  21 -14     2051.82     2372.38     91.07 o 
 -12  21 -14     4501.06     4402.96    123.74 o 
 -11  21 -14     1419.02     1232.53     79.83 o 
 -10  21 -14     6841.49     6865.16    137.80 o 
  -9  21 -14     1375.12     1118.53     76.75 o 
  -8  21 -14     2924.39     3018.09     93.83 o 
  -7  21 -14     3574.23     3593.04    105.73 o 
  -6  21 -14     3467.94     3538.30    136.67 o 
  -5  21 -14      305.20      277.04     79.48 o 
  -4  21 -14     6692.88     6864.16    132.87 o 
  -3  21 -14     6240.24     6108.56    127.40 o 
  -2  21 -14     1317.10     1301.54     89.93 o 
  -1  21 -14     4301.15     4611.39    120.37 o 
   0  21 -14     3305.17     3606.02    128.20 o 
 -21  22 -14      169.24      -80.25     80.25 o 
 -20  22 -14    21016.39    20654.31    275.71 o 
 -19  22 -14     1860.49     1896.46    108.40 o 
 -18  22 -14     1465.56     1430.61     83.41 o 
 -17  22 -14    16441.79    16458.51    241.01 o 
 -16  22 -14      307.78      337.34     84.25 o 
 -15  22 -14     2790.43     2778.97    105.16 o 
 -14  22 -14    15993.77    15727.49    238.91 o 
 -13  22 -14     2760.80     2580.13     96.29 o 
 -12  22 -14    16188.34    16440.38    222.46 o 
 -11  22 -14     3340.17     3124.47     98.38 o 
 -10  22 -14     2659.02     2706.20    117.66 o 
  -9  22 -14     9958.55    10235.24    173.35 o 
  -8  22 -14     3805.11     3838.92    121.51 o 
  -7  22 -14     4255.03     4295.66    115.07 o 
  -6  22 -14     9153.90     9051.94    170.97 o 
  -5  22 -14     1748.77     1630.23    103.00 o 
  -4  22 -14     4271.84     4121.38    115.13 o 
  -3  22 -14     8388.32     8511.14    167.05 o 
  -2  22 -14     1741.39     2001.59     98.52 o 
  -1  22 -14      330.23      106.09    106.90 o 
   0  22 -14    10401.76    10399.86    183.10 o 
 -22  23 -14     5200.12     5225.60    134.99 o 
 -21  23 -14      431.80      290.31     97.30 o 
 -20  23 -14     5012.56     5478.27    135.62 o 
 -19  23 -14     4987.08     5170.76    146.41 o 
 -18  23 -14      634.24      260.21     95.21 o 
 -17  23 -14     6162.68     6821.85    139.60 o 
 -16  23 -14      543.29      307.63     87.20 o 
 -15  23 -14     1744.41     1427.62     96.14 o 
 -14  23 -14     2760.26     2930.30    105.31 o 
 -13  23 -14      595.09      277.12     83.70 o 
 -12  23 -14     1359.00     1358.44     84.99 o 
 -11  23 -14      811.93      673.50     89.14 o 
 -10  23 -14      959.97      853.13     93.48 o 
  -9  23 -14     9569.00     9115.95    174.04 o 
  -8  23 -14     3519.08     3482.72    107.21 o 
  -7  23 -14     5230.19     5179.83    130.53 o 
  -6  23 -14     4439.70     4530.77    120.98 o 
  -5  23 -14      771.36      731.81     97.72 o 
  -4  23 -14     9117.02     9488.67    162.16 o 
  -3  23 -14      315.55       23.84     82.52 o 
  -2  23 -14      807.46      720.65    124.43 o 
  -1  23 -14     9518.08     9749.29    212.14 o 
   0  23 -14      760.23      746.47     93.50 o 
 -22  24 -14     1716.58     2163.60    106.19 o 
 -21  24 -14     2960.48     3154.11    135.90 o 
 -20  24 -14      100.94       14.93    102.52 o 
 -19  24 -14     1293.79     1383.72    120.90 o 
 -18  24 -14     1943.60     1981.85    103.65 o 
 -17  24 -14      717.06      373.56    108.73 o 
 -16  24 -14      959.23     1365.92    100.03 o 
 -15  24 -14     6198.88     6022.25    147.26 o 
 -14  24 -14     2587.16     2694.98    109.05 o 
 -13  24 -14     6850.73     6681.02    143.94 o 
 -12  24 -14     3045.96     2703.48    117.07 o 
 -11  24 -14      564.54      812.80    126.89 o 
 -10  24 -14     3507.70     3582.23    146.76 o 
  -9  24 -14     2231.22     2100.33    130.36 o 
  -8  24 -14      731.06      606.75    104.93 o 
  -7  24 -14     1660.00     1955.09    104.51 o 
  -6  24 -14    11090.04    10891.44    223.37 o 
  -5  24 -14      388.71      245.35     97.58 o 
  -4  24 -14     5963.69     5965.36    164.17 o 
  -3  24 -14     3299.61     3496.62    114.14 o 
  -2  24 -14      703.23     1012.52     96.07 o 
 -21  25 -14      323.57      131.18    113.33 o 
 -20  25 -14    11516.16    11789.52    238.87 o 
 -19  25 -14      161.39       -4.69    114.78 o 
 -18  25 -14     4483.62     4949.53    135.88 o 
 -17  25 -14     8823.57     8816.26    175.85 o 
 -16  25 -14      248.53       73.66     93.81 o 
 -15  25 -14     2923.44     3021.20    119.57 o 
 -14  25 -14    14547.45    14078.17    275.16 o 
 -13  25 -14     3286.84     3072.38    148.43 o 
 -12  25 -14    13458.01    13991.40    337.09 o 
 -11  25 -14     4586.16     4453.92    160.57 o 
 -10  25 -14     4241.65     4080.78    246.62 o 
  -9  25 -14    12164.80    12682.79    299.40 o 
  -8  25 -14     1218.71      887.04    127.89 o 
  -7  25 -14      322.14      269.67     95.32 o 
  -6  25 -14    13031.25    12880.49    249.90 o 
  -5  25 -14      237.29      120.40    101.61 o 
  -4  25 -14      690.04      908.21    126.77 o 
 -19  26 -14     2813.64     2525.12    130.25 o 
 -18  26 -14      244.06      223.79     91.12 o 
 -17  26 -14     7065.26     7146.73    158.58 o 
 -16  26 -14     3655.69     3477.36    128.73 o 
 -15  26 -14      779.67      756.46    101.90 o 
 -14  26 -14     5097.60     5300.95    142.09 o 
 -13  26 -14     4037.08     3867.09    138.46 o 
 -12  26 -14     1035.30      880.30    170.79 o 
 -11  26 -14    10344.39    10622.80    229.32 o 
 -10  26 -14     1280.67     1245.88    124.77 o 
  -9  26 -14       23.38     -112.23    112.23 o 
  -8  26 -14     7851.47     8073.79    199.51 o 
  -7  26 -14     3320.32     3514.79    157.67 o 
 -15  27 -14      146.90      273.51     97.89 o 
 -14  27 -14     4129.72     4130.31    130.27 o 
 -13  27 -14      400.25      424.16    101.90 o 
 -12  27 -14      128.77      -71.11    123.20 o 
   0   1 -13      312.35      323.21     40.47 o 
  -1   2 -13    13999.64    14609.69    188.40 o 
   0   2 -13     4142.11     4406.18     69.81 o 
  -2   3 -13     1405.12     1219.91     41.03 o 
  -1   3 -13     4195.30     4274.08     61.81 o 
   0   3 -13    11264.19    11490.68    149.05 o 
  -3   4 -13     1165.76     1444.59     54.47 o 
  -2   4 -13    27930.06    28585.99    309.25 o 
  -1   4 -13    13636.80    13170.50    183.48 o 
   0   4 -13     2357.40     2603.60     65.49 o 
  -4   5 -13    56222.62    56230.07    542.67 o 
  -3   5 -13      912.86     1070.18     65.01 o 
  -2   5 -13    19182.63    18835.86    223.58 o 
  -1   5 -13    40284.52    40255.58    366.12 o 
   0   5 -13     9565.39     9517.59    105.54 o 
  -5   6 -13    37030.54    35346.80    423.81 o 
  -4   6 -13    38817.25    37556.50    381.71 o 
  -3   6 -13     2602.40     2239.69     52.80 o 
  -2   6 -13    12875.86    12782.12    139.28 o 
  -1   6 -13    17294.12    17055.61    159.78 o 
   0   6 -13      804.73      821.21     45.39 o 
  -6   7 -13    11553.94    11693.31    173.23 o 
  -5   7 -13     9399.97     9351.46    138.35 o 
  -4   7 -13    25658.99    26013.37    238.24 o 
  -3   7 -13     6801.98     6853.37    101.58 o 
  -2   7 -13    14002.87    14566.34    174.84 o 
  -1   7 -13    57870.02    56103.14    477.03 o 
   0   7 -13    10993.03    10816.76    173.59 o 
  -7   8 -13    29705.72    30768.84    285.00 o 
  -6   8 -13     1059.31     1094.00     39.40 o 
  -5   8 -13    13673.52    12972.23    125.22 o 
  -4   8 -13    15938.28    15831.31    156.69 o 
  -3   8 -13     6464.65     6179.78     74.36 o 
  -2   8 -13    15518.68    14672.44    175.79 o 
  -1   8 -13    18317.88    17949.03    291.84 o 
   0   8 -13     2678.55     2497.71     60.13 o 
  -8   9 -13    42700.80    41780.52    397.11 o 
  -7   9 -13    41651.86    40090.77    517.51 o 
  -6   9 -13     9537.99     9501.17    118.02 o 
  -5   9 -13    45264.41    44347.80    427.65 o 
  -4   9 -13    50427.02    48678.36    483.49 o 
  -3   9 -13     1994.15     1873.01     50.64 o 
  -2   9 -13    64929.35    62152.57    553.44 o 
  -1   9 -13     5248.75     5017.57     88.34 o 
   0   9 -13     2307.91     2676.55     70.01 o 
  -9  10 -13    54508.95    55138.07    511.94 o 
  -8  10 -13    16834.73    16549.77    177.13 o 
  -7  10 -13    93497.29    92233.56    828.34 o 
  -6  10 -13    32126.84    32518.91    473.01 o 
  -5  10 -13     6691.78     6764.44    155.94 o 
  -4  10 -13   109990.66   108015.89   1021.67 o 
  -3  10 -13     1225.70     1241.74     58.35 o 
  -2  10 -13     2601.31     2820.64     66.83 o 
  -1  10 -13    88623.55    89723.33    816.36 o 
   0  10 -13     7211.99     7561.37    109.71 o 
 -10  11 -13      216.90        1.29     62.31 o 
  -9  11 -13     1844.04     1964.20     66.16 o 
  -8  11 -13     3736.51     3593.15     62.34 o 
  -7  11 -13     6826.11     6709.32    100.63 o 
  -6  11 -13    17721.70    17035.63    175.74 o 
  -5  11 -13     6083.92     5687.58     84.90 o 
  -4  11 -13     1979.42     2026.35     60.15 o 
  -3  11 -13    14693.69    14113.53    157.34 o 
  -2  11 -13     4035.18     4401.24     79.78 o 
  -1  11 -13     1718.27     1722.90     72.30 o 
   0  11 -13    11162.93    11621.50    151.85 o 
 -11  12 -13     4991.96     5100.10     97.01 o 
 -10  12 -13    33926.05    33585.66    353.59 o 
  -9  12 -13    13822.73    13539.22    148.60 o 
  -8  12 -13    35213.39    34317.07    289.08 o 
  -7  12 -13    16487.18    16150.92    166.41 o 
  -6  12 -13     1659.05     1455.05     54.93 o 
  -5  12 -13    23319.36    23173.94    234.34 o 
  -4  12 -13       77.75      -56.08     56.08 o 
  -3  12 -13     6861.71     6599.75    104.55 o 
  -2  12 -13    50510.14    49664.98    482.18 o 
  -1  12 -13     3894.34     4324.87     87.65 o 
   0  12 -13     2431.17     2398.83     76.76 o 
 -12  13 -13    42697.68    43150.81    443.90 o 
 -11  13 -13     1160.76     1256.61     77.34 o 
 -10  13 -13    28437.81    28207.91    291.79 o 
  -9  13 -13    27269.02    27804.84    254.74 o 
  -8  13 -13    11477.60    11415.32    132.66 o 
  -7  13 -13    46691.15    46168.24    391.90 o 
  -6  13 -13     2330.09     2048.90     76.87 o 
  -5  13 -13     2526.29     2284.61     59.06 o 
  -4  13 -13    44230.36    43550.18    427.29 o 
  -3  13 -13      620.90      777.55     68.12 o 
  -2  13 -13     1228.80     1321.22     65.74 o 
  -1  13 -13    45451.98    45572.11    448.04 o 
   0  13 -13      217.73      236.24     62.17 o 
 -13  14 -13     9893.65     9305.16    137.64 o 
 -12  14 -13     7616.26     7126.68    116.74 o 
 -11  14 -13      349.98      337.44     59.17 o 
 -10  14 -13     4071.16     3707.59     75.69 o 
  -9  14 -13      569.87      617.01     51.29 o 
  -8  14 -13     7323.75     7022.26     88.02 o 
  -7  14 -13     2486.68     2419.95     58.61 o 
  -6  14 -13      435.20      389.33     59.64 o 
  -5  14 -13     1063.10      988.49     72.74 o 
  -4  14 -13      777.58      730.52     60.43 o 
  -3  14 -13     1911.56     2042.76     66.52 o 
  -2  14 -13     1357.04     1529.19     68.64 o 
  -1  14 -13      105.24      -33.09     59.17 o 
   0  14 -13      729.78      848.93     74.62 o 
 -14  15 -13     6968.39     7089.18    118.66 o 
 -13  15 -13    23280.58    23293.16    251.48 o 
 -12  15 -13     7627.74     7016.54    103.35 o 
 -11  15 -13     1855.38     2007.36     62.03 o 
 -10  15 -13     8206.00     8497.32    119.14 o 
  -9  15 -13    11056.56    10108.19    146.43 o 
  -8  15 -13    48820.27    49088.44    404.48 o 
  -7  15 -13     5491.76     5111.33     84.05 o 
  -6  15 -13     3419.21     3087.79     72.17 o 
  -5  15 -13    31765.69    30989.96    317.26 o 
  -4  15 -13     3034.45     3147.17     76.29 o 
  -3  15 -13      425.17      265.62     57.59 o 
  -2  15 -13    15404.55    15135.79    179.64 o 
  -1  15 -13     4185.79     3864.80     88.15 o 
   0  15 -13     1139.05     1068.46     69.08 o 
 -15  16 -13    11963.20    11426.39    157.58 o 
 -14  16 -13      433.10      454.73     63.33 o 
 -13  16 -13     6807.80     6884.69    103.68 o 
 -12  16 -13     3019.48     2804.45     69.59 o 
 -11  16 -13      857.91      884.69     58.63 o 
 -10  16 -13    15525.54    14857.22    155.31 o 
  -9  16 -13     1219.06     1053.46     46.50 o 
  -8  16 -13     2363.37     2471.07     61.08 o 
  -7  16 -13    22969.75    22264.44    232.55 o 
  -6  16 -13     1713.89     1691.03     68.71 o 
  -5  16 -13     2714.86     2319.85     70.99 o 
  -4  16 -13     9696.13     9473.31    130.45 o 
  -3  16 -13     1174.14     1056.71     61.17 o 
  -2  16 -13      146.59      -58.68     58.68 o 
  -1  16 -13    12830.60    12661.76    167.02 o 
   0  16 -13       12.94      -63.16     63.16 o 
 -16  17 -13    10256.88    10595.33    168.26 o 
 -15  17 -13     2054.15     1735.00     77.86 o 
 -14  17 -13     1878.34     1783.97     68.24 o 
 -13  17 -13     3153.56     3053.50     75.59 o 
 -12  17 -13      989.31      941.30     56.20 o 
 -11  17 -13      618.20      515.43     51.06 o 
 -10  17 -13     3076.22     2892.61     63.74 o 
  -9  17 -13     3518.96     3521.23     67.35 o 
  -8  17 -13     2826.97     2772.39     64.49 o 
  -7  17 -13      891.50      825.30     68.33 o 
  -6  17 -13     1854.24     1727.81     70.71 o 
  -5  17 -13    11388.54    10768.25    147.69 o 
  -4  17 -13      844.65      786.85     62.44 o 
  -3  17 -13      161.19      218.40     59.16 o 
  -2  17 -13     5125.04     5081.27    108.66 o 
  -1  17 -13     1123.72     1054.06     75.91 o 
   0  17 -13      394.64      287.75     77.68 o 
 -17  18 -13     7663.80     7779.98    133.59 o 
 -16  18 -13     6071.52     6314.80    126.55 o 
 -15  18 -13     6185.37     5838.28    105.30 o 
 -14  18 -13      354.63      355.07     63.40 o 
 -13  18 -13     1470.21     1637.01     75.19 o 
 -12  18 -13     6445.98     6572.74    107.14 o 
 -11  18 -13    20930.01    21114.62    234.72 o 
 -10  18 -13     1871.20     1460.58     64.68 o 
  -9  18 -13      525.55      448.94     79.77 o 
  -8  18 -13    27400.89    27401.94    281.00 o 
  -7  18 -13     4373.81     3985.34     93.00 o 
  -6  18 -13     2120.08     1979.50     82.04 o 
  -5  18 -13     9441.64     9040.65    143.88 o 
  -4  18 -13     3879.47     3529.85     94.10 o 
  -3  18 -13     6685.57     6775.70    124.37 o 
  -2  18 -13     9028.62     8824.23    144.89 o 
  -1  18 -13    10598.68    10495.29    162.23 o 
   0  18 -13     5391.61     5338.85    115.11 o 
 -18  19 -13     4954.94     4847.43    110.49 o 
 -17  19 -13     1570.52     1494.36     74.10 o 
 -16  19 -13     1567.78     1450.80     73.48 o 
 -15  19 -13      187.48       53.67     65.02 o 
 -14  19 -13      963.10      984.95     64.39 o 
 -13  19 -13     3610.04     3287.48     87.23 o 
 -12  19 -13     2531.89     2254.21     76.11 o 
 -11  19 -13     2792.88     2789.47     88.67 o 
 -10  19 -13    12597.93    12120.30    181.28 o 
  -9  19 -13      176.20      237.92     63.15 o 
  -8  19 -13     6612.80     6688.25    119.32 o 
  -7  19 -13    21011.14    19929.79    250.90 o 
  -6  19 -13     1074.03     1081.47     80.55 o 
  -5  19 -13    12287.88    11703.22    171.78 o 
  -4  19 -13     4245.59     4158.42    103.93 o 
  -3  19 -13       87.76      -55.09     78.21 o 
  -2  19 -13     6259.49     5926.54    121.58 o 
  -1  19 -13     2929.61     2645.49     93.23 o 
   0  19 -13     1439.35     1446.10     84.06 o 
 -19  20 -13     8981.97     9355.71    163.50 o 
 -18  20 -13    14555.19    14193.61    186.67 o 
 -17  20 -13      157.79       82.85     63.62 o 
 -16  20 -13    21381.18    21149.20    247.73 o 
 -15  20 -13     2156.86     2081.43     87.87 o 
 -14  20 -13      929.15      778.66     75.96 o 
 -13  20 -13    28524.34    28969.32    321.92 o 
 -12  20 -13     2407.38     2320.57     92.28 o 
 -11  20 -13     8096.07     8079.07    135.02 o 
 -10  20 -13     2277.74     1835.86     70.62 o 
  -9  20 -13      530.40      480.26     72.50 o 
  -8  20 -13    10092.74    10189.67    179.79 o 
  -7  20 -13     1205.94     1016.11     83.43 o 
  -6  20 -13      367.93      311.80     84.23 o 
  -5  20 -13     7038.93     6893.90    129.37 o 
  -4  20 -13     2898.20     2818.74     94.83 o 
  -3  20 -13     1272.21     1268.47     82.38 o 
  -2  20 -13     5041.05     4879.83    113.02 o 
  -1  20 -13     2946.32     2737.82     98.96 o 
   0  20 -13     1246.91     1113.23     88.25 o 
 -20  21 -13     8785.75     8810.96    168.12 o 
 -19  21 -13       60.96      -75.53     75.53 o 
 -18  21 -13    18243.79    17691.55    219.03 o 
 -17  21 -13      963.90      754.91     77.03 o 
 -16  21 -13     2130.52     2092.73     81.09 o 
 -15  21 -13    10186.51    10113.08    157.03 o 
 -14  21 -13     4670.32     4409.79    126.55 o 
 -13  21 -13     8440.88     8487.62    145.61 o 
 -12  21 -13     7278.39     7069.22    165.07 o 
 -11  21 -13     7820.02     7609.85    147.48 o 
 -10  21 -13     9240.17     9393.57    137.38 o 
  -9  21 -13     3832.22     3697.80     93.77 o 
  -8  21 -13    14488.61    14818.28    220.94 o 
  -7  21 -13    13543.53    12677.18    186.43 o 
  -6  21 -13      217.60       66.31     90.20 o 
  -5  21 -13     8177.12     8345.06    152.08 o 
  -4  21 -13     4782.98     4818.35    114.65 o 
  -3  21 -13     5651.53     5764.74    123.99 o 
  -2  21 -13     6042.32     5699.11    124.63 o 
  -1  21 -13     5458.98     5235.63    121.11 o 
   0  21 -13     6027.46     6098.27    127.90 o 
 -21  22 -13     1491.23     1237.69     87.74 o 
 -20  22 -13     1456.97     1765.81     88.06 o 
 -19  22 -13      722.07      577.22     78.38 o 
 -18  22 -13     6444.85     6407.99    119.35 o 
 -17  22 -13     1481.00     1629.24     77.12 o 
 -16  22 -13      137.57      -81.42     81.42 o 
 -15  22 -13      851.90     1033.24    101.57 o 
 -14  22 -13     4521.46     4424.47    109.58 o 
 -13  22 -13      215.46       25.42     80.43 o 
 -12  22 -13     1124.06      986.29     85.93 o 
 -11  22 -13      192.18      -75.33     76.02 o 
 -10  22 -13     3110.39     3010.51     94.57 o 
  -9  22 -13       13.23      -69.22     69.22 o 
  -8  22 -13     1247.63     1051.47     83.77 o 
  -7  22 -13     8013.25     7701.15    154.62 o 
  -6  22 -13      400.19      341.53     80.08 o 
  -5  22 -13     6046.44     5917.11    131.32 o 
  -4  22 -13     3683.70     3529.35    118.03 o 
  -3  22 -13      374.08      307.92     82.90 o 
  -2  22 -13    14994.37    15282.32    226.14 o 
  -1  22 -13      776.17      711.34     98.87 o 
   0  22 -13     4705.95     4961.23    117.49 o 
 -22  23 -13     9958.12    10076.89    172.38 o 
 -21  23 -13     3881.18     3586.86    110.29 o 
 -20  23 -13     1072.82     1230.60     88.90 o 
 -19  23 -13    15082.66    15061.28    208.98 o 
 -18  23 -13      950.48      850.50     88.22 o 
 -17  23 -13     1184.73     1227.74     90.24 o 
 -16  23 -13    16171.49    16305.56    233.90 o 
 -15  23 -13      558.44       64.53     81.20 o 
 -14  23 -13     8222.70     8182.97    146.13 o 
 -13  23 -13    10411.02    10099.86    171.77 o 
 -12  23 -13     2077.99     2109.90     94.58 o 
 -11  23 -13     8842.38     9192.99    155.28 o 
 -10  23 -13     3878.29     3852.46    155.32 o 
  -9  23 -13     1326.81     1291.31     83.80 o 
  -8  23 -13    15594.01    16164.89    231.78 o 
  -7  23 -13     2916.72     2776.83    199.41 o 
  -6  23 -13     1172.72     1026.13     96.10 o 
  -5  23 -13     6491.06     6496.75    140.06 o 
  -4  23 -13     4704.41     4541.77    151.67 o 
  -3  23 -13      238.23       75.49     84.48 o 
  -2  23 -13    12474.83    12759.28    214.84 o 
  -1  23 -13      189.42      192.56     84.35 o 
   0  23 -13     1873.76     1888.34     97.60 o 
 -23  24 -13     4256.30     4292.00    146.87 o 
 -22  24 -13      649.21      591.17    135.32 o 
 -21  24 -13    17762.16    18306.84    280.14 o 
 -20  24 -13      154.03      -26.13     95.80 o 
 -19  24 -13     8456.70     8571.50    186.57 o 
 -18  24 -13     7105.93     7022.76    156.04 o 
 -17  24 -13     2423.12     2490.82    117.60 o 
 -16  24 -13     9067.85     9237.56    178.76 o 
 -15  24 -13    10542.79     9592.51    171.25 o 
 -14  24 -13      494.25      341.30     95.78 o 
 -13  24 -13    13053.49    13226.19    208.21 o 
 -12  24 -13    13920.16    13856.94    288.12 o 
 -11  24 -13     5034.48     4772.40    126.89 o 
 -10  24 -13    14360.91    14810.62    235.73 o 
  -9  24 -13     2090.47     1960.98    100.44 o 
  -8  24 -13     1899.67     1866.42    102.63 o 
  -7  24 -13    14188.63    14344.80    282.53 o 
  -6  24 -13     3058.12     2942.88    117.52 o 
  -5  24 -13     1868.06     1643.37    114.85 o 
  -4  24 -13     9022.09     8125.27    227.71 o 
  -3  24 -13     4415.59     4590.94    172.56 o 
  -2  24 -13     1300.32     1189.32    106.02 o 
  -1  24 -13     2981.80     2690.52    117.07 o 
   0  24 -13     7300.79     7061.46    153.14 o 
 -23  25 -13      112.63       35.35     83.23 o 
 -22  25 -13      585.13      560.24     99.82 o 
 -21  25 -13     4619.24     4959.55    164.85 o 
 -20  25 -13     2228.38     2291.40    128.77 o 
 -19  25 -13     1518.52     1480.42    120.23 o 
 -18  25 -13     7918.72     7874.41    164.54 o 
 -17  25 -13      298.68      425.41    103.38 o 
 -16  25 -13     2801.06     2702.00    131.00 o 
 -15  25 -13     2718.85     2680.50    120.33 o 
 -14  25 -13     2188.61     2237.11    104.76 o 
 -13  25 -13     1049.22     1051.26    100.47 o 
 -12  25 -13     3090.56     3310.54    140.12 o 
 -11  25 -13     1372.40     1429.80    114.65 o 
 -10  25 -13      461.73      229.23    101.59 o 
  -9  25 -13     1243.40     1412.21    111.51 o 
  -8  25 -13     1354.20     1196.85     99.81 o 
  -7  25 -13     1236.74     1134.98     95.20 o 
  -6  25 -13      217.19      296.31    115.89 o 
  -5  25 -13     5225.54     5102.74    166.30 o 
  -4  25 -13       40.36      -79.06    103.16 o 
  -3  25 -13     2510.52     2897.60    136.51 o 
  -2  25 -13     1742.66     1738.14    109.61 o 
 -21  26 -13      153.22      -92.21    107.85 o 
 -20  26 -13      393.38      192.62    115.27 o 
 -19  26 -13     6100.81     5799.58    167.51 o 
 -18  26 -13     1546.29     1440.79    101.16 o 
 -17  26 -13        9.74        7.54    100.14 o 
 -16  26 -13     6685.26     6461.46    145.81 o 
 -15  26 -13      866.37      488.48     93.60 o 
 -14  26 -13     1178.63     1166.30     96.61 o 
 -13  26 -13     5913.01     5708.00    171.75 o 
 -12  26 -13     5707.95     5896.40    160.81 o 
 -11  26 -13     5438.24     5744.58    148.26 o 
 -10  26 -13     4124.30     4023.47    150.94 o 
  -9  26 -13     2947.97     2796.39    181.81 o 
  -8  26 -13     9764.90    10153.83    200.85 o 
  -7  26 -13     2052.41     1807.17    108.31 o 
  -6  26 -13      189.57        3.64     99.66 o 
  -5  26 -13    10267.98     9987.98    214.00 o 
 -19  27 -13     3293.61     3542.67    147.48 o 
 -18  27 -13     5081.16     4776.37    131.59 o 
 -17  27 -13      731.26      730.64     92.74 o 
 -16  27 -13     2391.75     2434.49    106.12 o 
 -15  27 -13     7899.74     7934.03    229.94 o 
 -14  27 -13     1247.87     1210.55    102.03 o 
 -13  27 -13     5996.31     6159.28    151.86 o 
 -12  27 -13     4707.73     4564.28    135.46 o 
 -11  27 -13     3418.91     3124.55    156.77 o 
 -10  27 -13     9009.90     8928.05    264.30 o 
  -9  27 -13      442.08      385.05    162.70 o 
  -8  27 -13      276.35       19.65    120.53 o 
   0   0 -12     2822.10     3254.92    115.58 o 
   0   1 -12      256.68      172.17     31.19 o 
  -1   2 -12      326.76      503.08     34.63 o 
   0   2 -12     2232.77     2044.25     47.01 o 
  -2   3 -12     3841.17     3707.28     54.88 o 
  -1   3 -12     3143.89     3286.55     52.26 o 
   0   3 -12     4816.25     5212.18     84.81 o 
  -3   4 -12    12718.33    12101.63    131.38 o 
  -2   4 -12    10624.19     9988.29    108.79 o 
  -1   4 -12     2447.83     2505.97     49.76 o 
   0   4 -12    14149.39    13097.56    124.40 o 
  -4   5 -12     2386.56     2478.63     44.89 o 
  -3   5 -12     6402.03     6563.68     77.60 o 
  -2   5 -12     1950.70     1618.73     42.08 o 
  -1   5 -12     9716.65     9368.91    100.34 o 
   0   5 -12     6102.50     5896.98     66.29 o 
  -5   6 -12      724.30      662.54     29.09 o 
  -4   6 -12     2049.88     2144.57     43.64 o 
  -3   6 -12    20430.75    20485.88    183.65 o 
  -2   6 -12     7877.25     7604.14     82.42 o 
  -1   6 -12    16242.87    16972.39    156.17 o 
   0   6 -12     9182.54     9890.88    125.88 o 
  -6   7 -12     9963.05     9866.55    110.18 o 
  -5   7 -12    19250.30    18559.38    202.27 o 
  -4   7 -12     1344.17     1062.07     29.02 o 
  -3   7 -12    29947.63    29553.30    252.20 o 
  -2   7 -12     9742.21     9505.20    100.76 o 
  -1   7 -12      966.90     1128.57     29.59 o 
   0   7 -12     6241.93     5787.73     66.81 o 
  -7   8 -12     1591.40     1610.89     36.61 o 
  -6   8 -12     8050.07     8240.18     85.63 o 
  -5   8 -12    15590.68    15613.94    193.56 o 
  -4   8 -12     3395.24     3293.65     46.58 o 
  -3   8 -12    36445.49    36791.13    332.86 o 
  -2   8 -12     4377.08     4781.90     56.87 o 
  -1   8 -12      383.95      517.64     29.84 o 
   0   8 -12    25169.98    26050.59    253.86 o 
  -8   9 -12     1112.38     1260.48     40.64 o 
  -7   9 -12    13014.08    13828.12    129.77 o 
  -6   9 -12    17350.54    17574.34    157.37 o 
  -5   9 -12    16446.69    16094.52    143.15 o 
  -4   9 -12     1547.30     1520.91     34.98 o 
  -3   9 -12     2736.68     2955.32     51.61 o 
  -2   9 -12    40147.13    38289.64    383.28 o 
  -1   9 -12    11762.49    11543.09    124.00 o 
   0   9 -12     1330.35     1399.18     54.37 o 
  -9  10 -12     6901.82     6330.52     85.63 o 
  -8  10 -12     2117.20     2151.61     47.71 o 
  -7  10 -12      506.65      516.74     36.86 o 
  -6  10 -12    26939.00    25749.93    214.45 o 
  -5  10 -12     2760.01     2750.53     43.68 o 
  -4  10 -12     7441.03     7021.66     82.55 o 
  -3  10 -12    19190.11    17386.46    209.08 o 
  -2  10 -12     1595.25     1473.56     67.21 o 
  -1  10 -12     2367.87     2268.77     43.40 o 
   0  10 -12     2037.22     1697.41     49.01 o 
 -10  11 -12     3423.50     3384.13     74.30 o 
  -9  11 -12      350.39      430.66     52.13 o 
  -8  11 -12    24178.22    23441.37    272.01 o 
  -7  11 -12     2394.36     2542.93     41.29 o 
  -6  11 -12    32060.44    31680.33    261.98 o 
  -5  11 -12    22779.07    24093.16    231.35 o 
  -4  11 -12     3192.25     3049.39     87.25 o 
  -3  11 -12    49084.68    49519.66    450.89 o 
  -2  11 -12    15383.74    15148.71    245.81 o 
  -1  11 -12     5119.81     4383.83     69.83 o 
   0  11 -12    34122.38    32912.80    330.75 o 
 -11  12 -12      404.02      180.87     59.71 o 
 -10  12 -12     6772.01     6878.96    104.47 o 
  -9  12 -12    10822.11    10780.21    113.87 o 
  -8  12 -12    14256.27    13536.35    127.79 o 
  -7  12 -12    13035.44    13270.27    121.01 o 
  -6  12 -12    10198.88    10157.21    125.11 o 
  -5  12 -12    55466.50    53338.30    492.66 o 
  -4  12 -12     9487.78     9289.92    123.61 o 
  -3  12 -12    12577.53    12003.14    146.85 o 
  -2  12 -12     8565.81     8315.04    115.03 o 
  -1  12 -12     8337.91     8058.93    113.45 o 
   0  12 -12     1428.41     1331.31     65.24 o 
 -12  13 -12    13989.38    13601.33    156.43 o 
 -11  13 -12     1963.68     1771.90     63.01 o 
 -10  13 -12     2819.27     2652.86     62.00 o 
  -9  13 -12     6669.40     6421.99     81.23 o 
  -8  13 -12     1658.58     1876.82     49.22 o 
  -7  13 -12     1912.64     1942.44     49.00 o 
  -6  13 -12     1897.92     1968.03     52.39 o 
  -5  13 -12    12679.15    12045.82    146.36 o 
  -4  13 -12      562.01      291.40     65.32 o 
  -3  13 -12    13343.14    12528.61    151.00 o 
  -2  13 -12     8782.46     9270.67    123.74 o 
  -1  13 -12     1846.22     1765.38     65.16 o 
   0  13 -12    18802.59    18172.93    203.90 o 
 -13  14 -12     9336.45     9158.92    121.25 o 
 -12  14 -12    10411.16    10473.85    151.20 o 
 -11  14 -12     5179.59     5252.00     83.45 o 
 -10  14 -12     3244.92     2935.53     61.28 o 
  -9  14 -12     5877.99     6042.45     79.17 o 
  -8  14 -12     1908.75     1822.22     67.88 o 
  -7  14 -12     1380.38     1231.26     46.19 o 
  -6  14 -12    21400.63    20822.21    214.50 o 
  -5  14 -12     2325.34     2079.38     71.60 o 
  -4  14 -12    12998.29    12053.70    148.13 o 
  -3  14 -12     5756.49     5832.57     95.66 o 
  -2  14 -12      259.19      335.26     57.99 o 
  -1  14 -12     4480.49     4278.49     86.14 o 
   0  14 -12    10012.62     9596.26    150.93 o 
 -14  15 -12     1066.70     1044.71     59.45 o 
 -13  15 -12     2339.35     2048.69     67.01 o 
 -12  15 -12     2386.08     2187.50     73.27 o 
 -11  15 -12     2378.77     2447.71     58.86 o 
 -10  15 -12      137.84       27.92     45.87 o 
  -9  15 -12      608.97      562.13     41.20 o 
  -8  15 -12     3157.72     3140.52     62.68 o 
  -7  15 -12     2347.51     2327.03     59.51 o 
  -6  15 -12     2998.85     2891.78     71.32 o 
  -5  15 -12     6254.30     5977.96     96.55 o 
  -4  15 -12     1274.80     1319.20     72.78 o 
  -3  15 -12      154.42      128.12     51.86 o 
  -2  15 -12     1979.47     1903.73     67.61 o 
  -1  15 -12    15920.83    16182.10    188.06 o 
   0  15 -12     3010.44     3041.99     81.22 o 
 -15  16 -12     7374.18     7627.99    121.06 o 
 -14  16 -12     3329.26     2971.26     75.80 o 
 -13  16 -12       98.73      101.73     50.10 o 
 -12  16 -12     5576.02     5770.82     92.57 o 
 -11  16 -12     1870.46     1908.27     61.38 o 
 -10  16 -12     5437.34     5402.50     81.83 o 
  -9  16 -12     5561.34     5381.08     78.73 o 
  -8  16 -12     3495.24     3560.24     74.26 o 
  -7  16 -12     2993.36     3155.33     69.81 o 
  -6  16 -12     4093.75     3916.35     85.30 o 
  -5  16 -12     1341.79     1432.32     62.98 o 
  -4  16 -12     1092.64     1017.48     59.13 o 
  -3  16 -12     3291.21     2856.52     74.95 o 
  -2  16 -12     1706.56     1788.68     68.65 o 
  -1  16 -12     3039.37     2683.54     79.52 o 
   0  16 -12    10139.99    10053.79    142.28 o 
 -16  17 -12     1635.89     1621.38     71.73 o 
 -15  17 -12     4725.69     4886.32    101.51 o 
 -14  17 -12     9457.05     9003.26    144.66 o 
 -13  17 -12       31.33      -53.68     53.68 o 
 -12  17 -12     7018.19     6642.38    103.54 o 
 -11  17 -12     6849.03     6657.86    125.81 o 
 -10  17 -12     1888.01     2037.67     53.98 o 
  -9  17 -12    15517.67    14592.85    172.31 o 
  -8  17 -12      656.39      698.34     53.28 o 
  -7  17 -12     9409.14     8748.40    117.95 o 
  -6  17 -12    11233.31    10577.69    190.21 o 
  -5  17 -12      571.75      626.02     60.95 o 
  -4  17 -12      911.45      768.35     61.10 o 
  -3  17 -12     4741.02     4304.74    100.55 o 
  -2  17 -12      312.99      125.10     69.36 o 
  -1  17 -12     4851.47     4762.57    104.16 o 
   0  17 -12     4041.77     3897.38     90.83 o 
 -17  18 -12     4885.76     5027.61    101.35 o 
 -16  18 -12      203.12      149.81     63.88 o 
 -15  18 -12     3925.19     3893.61     92.64 o 
 -14  18 -12     2272.18     2509.77     74.71 o 
 -13  18 -12       70.55       12.64     57.44 o 
 -12  18 -12     6065.13     6088.26    106.97 o 
 -11  18 -12      168.19      206.18     53.54 o 
 -10  18 -12     4632.56     4634.65     89.29 o 
  -9  18 -12       43.49      -53.43     53.43 o 
  -8  18 -12     3573.28     3665.61     80.93 o 
  -7  18 -12     3498.31     3485.41     88.38 o 
  -6  18 -12     1671.04     1638.22     81.71 o 
  -5  18 -12      515.03      436.35     69.16 o 
  -4  18 -12     2902.57     2844.81     90.99 o 
  -3  18 -12     2284.47     1921.45     85.01 o 
  -2  18 -12      503.87      649.92     71.72 o 
  -1  18 -12     4470.78     4397.08    104.09 o 
   0  18 -12     2031.17     1801.98     77.39 o 
 -18  19 -12     2313.25     2438.84     81.66 o 
 -17  19 -12     2385.35     2349.87     76.75 o 
 -16  19 -12     4562.82     4410.30     92.20 o 
 -15  19 -12     3283.93     3328.48     83.54 o 
 -14  19 -12     5911.69     5637.88    101.61 o 
 -13  19 -12     1045.50      971.52     69.72 o 
 -12  19 -12      926.24     1047.24     65.62 o 
 -11  19 -12     6585.44     6225.41     96.44 o 
 -10  19 -12    11534.80    11199.43    147.69 o 
  -9  19 -12     6096.99     5599.39    103.40 o 
  -8  19 -12     7624.27     8185.76    123.15 o 
  -7  19 -12     5522.27     5413.92    117.67 o 
  -6  19 -12     1234.76     1220.59     79.15 o 
  -5  19 -12     4313.54     4467.00    108.06 o 
  -4  19 -12     6407.90     6203.16    126.07 o 
  -3  19 -12     3872.32     3447.70    100.31 o 
  -2  19 -12     3065.37     2956.57     92.51 o 
  -1  19 -12     4810.97     4923.57    110.72 o 
   0  19 -12    10395.97    10284.34    151.20 o 
 -19  20 -12     1745.24     1533.58     74.66 o 
 -18  20 -12      435.44      442.73     64.11 o 
 -17  20 -12      891.68      822.33     66.19 o 
 -16  20 -12      295.00      386.57     66.19 o 
 -15  20 -12     1623.91     1546.57     70.16 o 
 -14  20 -12     1062.54     1172.91     71.05 o 
 -13  20 -12      628.62      696.41     64.59 o 
 -12  20 -12     2475.87     2230.65     72.19 o 
 -11  20 -12      939.90      966.64     63.42 o 
 -10  20 -12      882.48      751.09     65.39 o 
  -9  20 -12    10443.35    10466.91    144.00 o 
  -8  20 -12     4917.78     4837.44    106.49 o 
  -7  20 -12     7152.13     6809.84    136.55 o 
  -6  20 -12     7434.20     7399.08    145.04 o 
  -5  20 -12      762.30      500.86     93.50 o 
  -4  20 -12    11158.34    10754.25    172.97 o 
  -3  20 -12     3391.21     3310.20    101.17 o 
  -2  20 -12      378.20      418.48     78.48 o 
  -1  20 -12     4552.74     4535.66    110.07 o 
   0  20 -12     1877.42     1987.13     89.16 o 
 -20  21 -12     2446.07     2537.64     89.37 o 
 -19  21 -12      891.40      792.54     72.98 o 
 -18  21 -12     3916.15     4204.68     96.01 o 
 -17  21 -12     2016.87     2166.39     78.04 o 
 -16  21 -12      700.50      757.70     70.95 o 
 -15  21 -12     9328.90     9285.30    147.10 o 
 -14  21 -12      766.78      751.70     71.97 o 
 -13  21 -12     5036.61     5358.25    134.84 o 
 -12  21 -12     1297.42     1355.70     78.91 o 
 -11  21 -12     2464.32     2254.89     73.64 o 
 -10  21 -12     3539.38     3461.63     86.12 o 
  -9  21 -12      505.83      334.74     65.59 o 
  -8  21 -12     1249.25     1162.50     78.72 o 
  -7  21 -12     2932.52     2834.77     99.88 o 
  -6  21 -12     3273.23     3237.60    101.84 o 
  -5  21 -12     1251.30     1128.69     87.57 o 
  -4  21 -12     1098.33     1046.32     93.74 o 
  -3  21 -12     7013.34     7044.16    139.40 o 
  -2  21 -12     2571.97     2745.43     99.40 o 
  -1  21 -12     2966.34     3024.54    102.39 o 
   0  21 -12     3820.87     3899.02    107.53 o 
 -21  22 -12      536.59      437.16     90.70 o 
 -20  22 -12    13923.37    14158.92    199.51 o 
 -19  22 -12     5116.57     4943.06    105.00 o 
 -18  22 -12     2564.54     2477.17     85.25 o 
 -17  22 -12     4395.50     4178.51    104.13 o 
 -16  22 -12     3628.30     3629.53     98.32 o 
 -15  22 -12    13180.42    13576.62    190.46 o 
 -14  22 -12    18503.82    18573.70    290.77 o 
 -13  22 -12     3977.26     4033.14    106.17 o 
 -12  22 -12     7707.24     7999.91    138.85 o 
 -11  22 -12     2069.32     2212.35     86.54 o 
 -10  22 -12     2570.05     2552.92     79.59 o 
  -9  22 -12     1591.74     1478.72    107.13 o 
  -8  22 -12     2712.33     2818.20     93.53 o 
  -7  22 -12     7062.08     7101.27    154.82 o 
  -6  22 -12     4478.28     4526.20    120.82 o 
  -5  22 -12     3696.09     3377.60    105.29 o 
  -4  22 -12     3323.89     3104.49    114.69 o 
  -3  22 -12     4272.47     4048.92    119.22 o 
  -2  22 -12       16.23      -65.44     80.82 o 
  -1  22 -12     1001.32      757.83     80.76 o 
   0  22 -12     8488.38     8592.13    143.85 o 
 -22  23 -12     1783.19     1914.77     88.93 o 
 -21  23 -12     2932.39     2897.30    102.79 o 
 -20  23 -12     5268.60     5019.08    125.11 o 
 -19  23 -12     2866.55     2824.88     92.81 o 
 -18  23 -12     2842.09     2654.93     84.30 o 
 -17  23 -12     9001.47     9016.28    147.94 o 
 -16  23 -12     2188.30     2213.75    112.71 o 
 -15  23 -12     2107.35     1982.73     95.58 o 
 -14  23 -12      766.19      751.34     87.30 o 
 -13  23 -12     1049.57      760.93     79.14 o 
 -12  23 -12     1362.22     1195.97     84.15 o 
 -11  23 -12      488.07      498.39     77.30 o 
 -10  23 -12     2356.15     2167.31     78.00 o 
  -9  23 -12     4725.97     4601.86    104.50 o 
  -8  23 -12      201.79       43.60     70.17 o 
  -7  23 -12      210.37       38.20     86.06 o 
  -6  23 -12     3245.27     3190.58    115.22 o 
  -5  23 -12      899.78      560.73    115.76 o 
  -4  23 -12     7252.59     7709.63    169.09 o 
  -3  23 -12      335.51       19.81     93.44 o 
  -2  23 -12     1947.36     2143.84    128.91 o 
  -1  23 -12     8131.07     8926.87    175.42 o 
   0  23 -12      488.49      299.61     92.78 o 
 -23  24 -12      765.32      446.37     89.68 o 
 -22  24 -12     2888.98     3277.62    149.13 o 
 -21  24 -12     2068.18     1924.21    109.43 o 
 -20  24 -12      556.79      458.58     85.19 o 
 -19  24 -12     3816.55     3845.52    107.75 o 
 -18  24 -12      568.49      449.07     89.13 o 
 -17  24 -12      384.31      125.57     91.00 o 
 -16  24 -12     1918.27     1813.44    102.36 o 
 -15  24 -12     4760.19     4863.82    122.57 o 
 -14  24 -12     3146.47     2772.84    116.31 o 
 -13  24 -12     1877.76     1959.80     97.72 o 
 -12  24 -12      275.79      318.69     96.29 o 
 -11  24 -12      920.12      487.46     87.44 o 
 -10  24 -12      698.69      770.74     80.73 o 
  -9  24 -12      957.41      859.16     78.67 o 
  -8  24 -12      800.46      777.51     85.68 o 
  -7  24 -12     1318.39     1188.65    102.92 o 
  -6  24 -12     6935.65     6370.49    152.31 o 
  -5  24 -12     2162.60     2367.72    110.95 o 
  -4  24 -12     3765.24     3816.00    122.00 o 
  -3  24 -12     2557.43     2427.27    110.44 o 
  -2  24 -12     1665.89     1602.83    114.51 o 
  -1  24 -12     4776.77     4969.27    156.52 o 
   0  24 -12     2332.19     2393.33    112.37 o 
 -24  25 -12     1542.37     1340.81     99.56 o 
 -23  25 -12     3554.17     3502.69    115.39 o 
 -22  25 -12      670.37      528.50     85.43 o 
 -21  25 -12     2804.14     2801.17    127.01 o 
 -20  25 -12     6359.98     6291.65    170.66 o 
 -19  25 -12     2703.91     2753.63    122.54 o 
 -18  25 -12     1871.83     2090.41    104.20 o 
 -17  25 -12     2034.13     2168.19    105.59 o 
 -16  25 -12      474.63      282.13     89.75 o 
 -15  25 -12     2253.25     2342.22    102.90 o 
 -14  25 -12     5945.80     5805.46    135.04 o 
 -13  25 -12      784.62      786.22    101.00 o 
 -12  25 -12     7826.49     7893.35    155.11 o 
 -11  25 -12     3558.67     3537.18    114.77 o 
 -10  25 -12     4016.73     4155.37    131.88 o 
  -9  25 -12     5883.72     6085.64    140.89 o 
  -8  25 -12     5705.78     5326.02    138.77 o 
  -7  25 -12      740.46      702.09    121.12 o 
  -6  25 -12     2059.47     2080.57    109.76 o 
  -5  25 -12      677.99      807.40    106.98 o 
  -4  25 -12       78.33       44.64    113.40 o 
  -3  25 -12     2351.72     2253.13    122.52 o 
  -2  25 -12     1256.74     1379.92    115.17 o 
  -1  25 -12     2814.93     2789.16    116.18 o 
 -23  26 -12     1106.70     1085.14     95.11 o 
 -22  26 -12      496.56      517.70    119.76 o 
 -21  26 -12      383.18      404.48    108.19 o 
 -20  26 -12     1473.31     1716.52    120.04 o 
 -19  26 -12     1447.95     1156.46     97.00 o 
 -18  26 -12      356.51      256.25    108.98 o 
 -17  26 -12     6584.94     6898.96    154.67 o 
 -16  26 -12     1934.21     1824.49     98.85 o 
 -15  26 -12     5356.18     5440.92    133.28 o 
 -14  26 -12     3970.27     4115.20    130.89 o 
 -13  26 -12     8331.03     7886.21    157.67 o 
 -12  26 -12      889.57      709.54    102.28 o 
 -11  26 -12     5764.93     5740.93    144.86 o 
 -10  26 -12     6235.89     6209.73    148.69 o 
  -9  26 -12      377.64      149.63     88.79 o 
  -8  26 -12     4147.81     4458.64    160.03 o 
  -7  26 -12     6159.96     6223.93    155.65 o 
  -6  26 -12     4872.27     4725.22    148.77 o 
  -5  26 -12      632.88      472.41    111.17 o 
  -4  26 -12      973.87      988.38    115.12 o 
  -3  26 -12      724.60      680.05    115.95 o 
 -22  27 -12     4915.99     4761.18    189.88 o 
 -21  27 -12     1069.71     1151.29    125.42 o 
 -20  27 -12      948.97      889.47    115.14 o 
 -19  27 -12     3468.64     3377.29    123.74 o 
 -18  27 -12      629.56      469.48    104.42 o 
 -17  27 -12      710.50      615.62     87.59 o 
 -16  27 -12     2567.82     2209.71    102.56 o 
 -15  27 -12     1195.50     1387.11     99.08 o 
 -14  27 -12     5346.98     4998.79    132.14 o 
 -13  27 -12     1618.48     1531.99    103.17 o 
 -12  27 -12      113.32      -63.60     91.53 o 
 -11  27 -12     1646.32     1504.00    120.16 o 
 -10  27 -12     1397.90     1428.49    118.98 o 
  -9  27 -12     1089.13      950.51    112.37 o 
  -8  27 -12     2060.94     1803.38    104.34 o 
  -7  27 -12     1272.32     1271.03    100.92 o 
  -6  27 -12      753.30      686.69    108.73 o 
  -5  27 -12      512.28      650.66    102.11 o 
 -19  28 -12       55.67      136.68     99.11 o 
 -18  28 -12      970.66      830.11     91.29 o 
 -17  28 -12      270.70      276.35     88.93 o 
 -16  28 -12     1418.94     1322.99     95.03 o 
 -15  28 -12     5224.27     5143.71    138.65 o 
 -14  28 -12     3831.89     3751.38    125.63 o 
 -13  28 -12     2830.08     3009.84    129.04 o 
 -12  28 -12     1393.26     1290.77    115.04 o 
 -11  28 -12      336.02      269.64    100.67 o 
 -10  28 -12     1204.26     1460.89    117.62 o 
  -9  28 -12     1131.07      954.79    134.61 o 
   0   1 -11     1205.26     1189.44     35.32 o 
  -1   2 -11    37304.02    34589.77    319.77 o 
   0   2 -11     2610.08     2653.85     49.94 o 
  -2   3 -11     6353.46     6096.14     75.18 o 
  -1   3 -11      979.22     1224.36     38.27 o 
   0   3 -11     2979.58     2914.27     73.07 o 
  -3   4 -11     5531.52     6080.64     86.82 o 
  -2   4 -11    13078.96    12852.37    130.73 o 
  -1   4 -11     6689.35     6720.32     76.50 o 
   0   4 -11     4116.70     4495.59     55.18 o 
  -4   5 -11     3096.17     3434.92     49.26 o 
  -3   5 -11     1758.10     1886.09     45.52 o 
  -2   5 -11     1380.66     1300.82     29.70 o 
  -1   5 -11     3754.54     3825.27     51.19 o 
   0   5 -11     5722.61     5303.58     61.94 o 
  -5   6 -11      238.06      359.08     23.33 o 
  -4   6 -11     2649.40     2927.48     41.89 o 
  -3   6 -11     8266.94     8411.87     87.94 o 
  -2   6 -11     9506.82     9351.18     90.86 o 
  -1   6 -11    13138.15    13032.43    117.70 o 
   0   6 -11     5510.55     5652.25     63.67 o 
  -6   7 -11     4083.88     4013.93     48.37 o 
  -5   7 -11     8738.03     8130.10     76.32 o 
  -4   7 -11     2440.83     2680.29     42.96 o 
  -3   7 -11     2320.49     2440.66     35.21 o 
  -2   7 -11     4161.49     4001.26     48.29 o 
  -1   7 -11      893.45      986.50     26.61 o 
   0   7 -11     1274.15     1267.12     35.78 o 
  -7   8 -11     2725.88     2584.31     41.88 o 
  -6   8 -11     3726.84     3551.97     46.90 o 
  -5   8 -11     1167.22     1383.13     29.24 o 
  -4   8 -11     5125.49     5203.13     55.96 o 
  -3   8 -11     8906.14     8836.42     84.42 o 
  -2   8 -11     2224.33     1986.56     34.00 o 
  -1   8 -11     5132.71     5174.94     59.86 o 
   0   8 -11     1062.24     1119.72     33.01 o 
  -8   9 -11     1700.73     1796.23     43.34 o 
  -7   9 -11     1699.27     1834.62     33.85 o 
  -6   9 -11     6271.74     5796.68     68.98 o 
  -5   9 -11     9564.34     9721.33     88.93 o 
  -4   9 -11     9547.25     8909.98     86.12 o 
  -3   9 -11     5788.85     5895.41     70.24 o 
  -2   9 -11     1380.09     1475.70     36.11 o 
  -1   9 -11     2286.76     2073.41     40.08 o 
   0   9 -11     2787.17     2934.12     44.93 o 
  -9  10 -11     4914.47     4768.18     64.30 o 
  -8  10 -11     1005.32      865.06     29.46 o 
  -7  10 -11     3557.25     3409.11     60.74 o 
  -6  10 -11     8842.88     8890.11     85.07 o 
  -5  10 -11     1484.44     1218.31     29.28 o 
  -4  10 -11     6132.98     5528.35     79.09 o 
  -3  10 -11     4244.93     4520.59     67.18 o 
  -2  10 -11     5030.45     4543.53     57.91 o 
  -1  10 -11     3638.24     3307.28     55.17 o 
   0  10 -11     3939.08     3840.31     69.06 o 
 -10  11 -11     2288.57     2273.55     64.24 o 
  -9  11 -11     4233.79     4298.75     55.06 o 
  -8  11 -11     8013.73     8001.23     86.03 o 
  -7  11 -11     5322.60     4584.59     57.77 o 
  -6  11 -11    16040.23    15085.92    131.24 o 
  -5  11 -11    10577.48     9542.38     99.40 o 
  -4  11 -11    10263.84     9530.80    135.60 o 
  -3  11 -11    28772.94    28618.27    307.39 o 
  -2  11 -11     2992.72     2763.86     52.88 o 
  -1  11 -11     3132.23     3162.02     59.70 o 
   0  11 -11     6943.46     6499.13     87.58 o 
 -11  12 -11    14020.31    14031.36    149.53 o 
 -10  12 -11    14125.11    13652.40    144.24 o 
  -9  12 -11      878.94      989.55     38.08 o 
  -8  12 -11    11413.63    10807.47    108.77 o 
  -7  12 -11     1674.23     1756.40     36.05 o 
  -6  12 -11     2289.49     2105.26     48.37 o 
  -5  12 -11     1970.58     1783.28     40.41 o 
  -4  12 -11      692.84      688.77     70.57 o 
  -3  12 -11      401.90      410.96     49.78 o 
  -2  12 -11     2732.56     2524.94     73.08 o 
  -1  12 -11     1308.54     1415.34     48.91 o 
   0  12 -11      203.30      122.88     52.74 o 
 -12  13 -11     1902.60     2029.34     62.84 o 
 -11  13 -11     5923.06     5995.79     94.70 o 
 -10  13 -11    16042.16    15596.70    168.63 o 
  -9  13 -11     4260.58     4431.12     63.18 o 
  -8  13 -11     4770.35     4246.41     63.16 o 
  -7  13 -11     2911.84     2855.96     52.53 o 
  -6  13 -11     4703.03     4862.36     63.05 o 
  -5  13 -11     4851.94     4452.32     74.42 o 
  -4  13 -11     1307.54     1229.53     49.64 o 
  -3  13 -11    12290.72    11832.90    137.21 o 
  -2  13 -11      600.29      659.21     49.19 o 
  -1  13 -11      941.32      930.39     57.65 o 
   0  13 -11    13851.50    13853.89    157.08 o 
 -13  14 -11     5314.64     5576.04     91.01 o 
 -12  14 -11     1615.88     1565.89     60.92 o 
 -11  14 -11      718.49      411.15     65.27 o 
 -10  14 -11     4215.86     4138.63     74.17 o 
  -9  14 -11       27.61      -11.46     39.39 o 
  -8  14 -11      539.77      435.94     45.96 o 
  -7  14 -11     5351.01     5086.17     69.78 o 
  -6  14 -11      629.39      450.18     55.31 o 
  -5  14 -11      183.81      261.99     64.22 o 
  -4  14 -11     3738.23     3848.09     80.76 o 
  -3  14 -11     3352.91     3386.33     75.40 o 
  -2  14 -11     4385.83     4380.48     82.98 o 
  -1  14 -11      301.93      181.76     59.41 o 
   0  14 -11     2767.00     2738.66     70.56 o 
 -14  15 -11    13519.17    13727.21    163.78 o 
 -13  15 -11     1042.54     1081.42     68.87 o 
 -12  15 -11     3808.50     3265.83     76.15 o 
 -11  15 -11     9679.32     9769.11    121.48 o 
 -10  15 -11     9665.92     9482.78    148.45 o 
  -9  15 -11     1862.83     2034.81     56.22 o 
  -8  15 -11     2107.06     2350.80     53.15 o 
  -7  15 -11     7829.28     7481.93    107.00 o 
  -6  15 -11    22881.48    22898.85    233.23 o 
  -5  15 -11     8629.13     8304.62    120.64 o 
  -4  15 -11     2084.90     1804.12     66.07 o 
  -3  15 -11      202.83      250.79     65.78 o 
  -2  15 -11     8560.15     8516.25    130.78 o 
  -1  15 -11     7255.43     7096.78    113.85 o 
   0  15 -11     2250.60     1987.78     66.85 o 
 -15  16 -11     3431.20     3243.03     82.08 o 
 -14  16 -11       13.21      -62.71     62.71 o 
 -13  16 -11    17356.01    17295.49    204.66 o 
 -12  16 -11     6661.20     6459.79    100.71 o 
 -11  16 -11     1323.43      977.05     57.60 o 
 -10  16 -11     5960.84     5789.56     85.55 o 
  -9  16 -11     1558.77     1576.36     49.63 o 
  -8  16 -11     6510.13     6725.86     94.94 o 
  -7  16 -11      854.15      729.51     73.14 o 
  -6  16 -11     1604.18     1385.29     60.50 o 
  -5  16 -11     1131.86      941.19     73.64 o 
  -4  16 -11     9706.81     9755.18    142.04 o 
  -3  16 -11     8672.87     8356.27    129.08 o 
  -2  16 -11     8607.70     8245.10    129.15 o 
  -1  16 -11     3287.28     3066.24     85.80 o 
   0  16 -11     2695.83     2678.34     77.06 o 
 -16  17 -11     1501.61     1450.10     68.30 o 
 -15  17 -11     4668.15     4629.79     94.15 o 
 -14  17 -11     4491.43     4571.17     91.00 o 
 -13  17 -11     3200.74     3256.90     78.17 o 
 -12  17 -11     1311.16     1032.76     64.01 o 
 -11  17 -11     2699.09     2385.98     65.31 o 
 -10  17 -11     8729.69     8427.21    109.33 o 
  -9  17 -11     5025.14     4885.90     82.51 o 
  -8  17 -11      957.93     1086.70     53.36 o 
  -7  17 -11    15102.17    15289.57    197.95 o 
  -6  17 -11     1305.99     1133.80     60.94 o 
  -5  17 -11     3312.02     3448.17     84.53 o 
  -4  17 -11     2401.39     2414.74     76.61 o 
  -3  17 -11       27.35      -62.94     62.94 o 
  -2  17 -11    11313.26    11003.23    167.92 o 
  -1  17 -11     4239.19     3950.23     93.51 o 
   0  17 -11      237.64      -41.52     60.99 o 
 -17  18 -11     6798.93     7063.95    118.63 o 
 -16  18 -11     2280.91     2330.88     76.84 o 
 -15  18 -11     3261.69     3078.03    108.62 o 
 -14  18 -11     6324.75     6174.75    104.40 o 
 -13  18 -11     4245.26     4124.30     86.20 o 
 -12  18 -11     9951.25     9270.81    139.06 o 
 -11  18 -11     7389.40     7272.95    125.16 o 
 -10  18 -11      214.16       56.96     41.09 o 
  -9  18 -11     8035.61     8247.57    118.26 o 
  -8  18 -11     3717.14     3837.46     86.61 o 
  -7  18 -11      319.46      344.37     61.22 o 
  -6  18 -11     6905.71     6897.41    120.69 o 
  -5  18 -11     7132.24     7102.79    130.07 o 
  -4  18 -11      880.38      657.10     75.09 o 
  -3  18 -11    11521.02    11721.80    176.51 o 
  -2  18 -11     2017.47     1841.16    103.85 o 
  -1  18 -11     1672.40     1532.44     86.53 o 
   0  18 -11    10134.16    10525.77    156.34 o 
 -18  19 -11       78.35      -50.85     64.40 o 
 -17  19 -11      440.53      409.25     60.03 o 
 -16  19 -11     1004.93     1031.00     65.19 o 
 -15  19 -11     1418.13     1355.59     84.50 o 
 -14  19 -11      648.79      713.47     59.65 o 
 -13  19 -11     1521.04     1442.00     68.15 o 
 -12  19 -11       61.78      -54.09     59.67 o 
 -11  19 -11     4462.46     4594.66     87.04 o 
 -10  19 -11     1565.75     1712.74     65.08 o 
  -9  19 -11     2736.17     2514.88     96.48 o 
  -8  19 -11     1954.56     1764.27     72.32 o 
  -7  19 -11     6238.20     6179.40    115.26 o 
  -6  19 -11     2582.17     2364.35     91.80 o 
  -5  19 -11     1349.81     1289.66     78.05 o 
  -4  19 -11     1269.48     1122.14     78.44 o 
  -3  19 -11      638.23      277.12     85.98 o 
  -2  19 -11     8963.94     8946.03    152.59 o 
  -1  19 -11      898.99      850.46     68.70 o 
   0  19 -11     4107.74     3974.36     97.12 o 
 -19  20 -11     1961.29     2026.95     79.07 o 
 -18  20 -11     6050.38     5822.63    104.35 o 
 -17  20 -11     1322.96     1435.74     69.54 o 
 -16  20 -11     1056.63      913.49     68.02 o 
 -15  20 -11      328.88      236.82     59.00 o 
 -14  20 -11      942.16     1041.52     68.03 o 
 -13  20 -11     5967.44     5672.27    107.98 o 
 -12  20 -11     4170.60     4010.07    124.32 o 
 -11  20 -11      472.44      453.39     58.07 o 
 -10  20 -11     6710.47     6906.91    114.23 o 
  -9  20 -11      522.99      272.20     60.86 o 
  -8  20 -11      170.89       52.03     62.72 o 
  -7  20 -11     3808.38     3747.42     94.64 o 
  -6  20 -11      473.34      399.51     71.87 o 
  -5  20 -11       56.40       43.74     69.11 o 
  -4  20 -11     5371.99     5241.91    117.12 o 
  -3  20 -11     3932.38     3527.24    104.28 o 
  -2  20 -11     2231.87     2225.67     92.41 o 
  -1  20 -11      108.82        7.94     78.31 o 
   0  20 -11     4680.01     4597.04    120.72 o 
 -20  21 -11     4325.13     4554.06    101.19 o 
 -19  21 -11     4830.99     4702.18     95.86 o 
 -18  21 -11      965.50      803.26     70.06 o 
 -17  21 -11     5791.88     5569.19    106.29 o 
 -16  21 -11     7134.64     7405.56    122.04 o 
 -15  21 -11     5820.95     5819.75    112.37 o 
 -14  21 -11     2172.75     2221.20     78.54 o 
 -13  21 -11     3820.44     3892.10     92.39 o 
 -12  21 -11     4756.30     4771.47    105.37 o 
 -11  21 -11      403.05      395.94     60.34 o 
 -10  21 -11     3733.55     3994.07     90.62 o 
  -9  21 -11     7440.37     8080.45    127.51 o 
  -8  21 -11      493.87      326.14     69.23 o 
  -7  21 -11     1184.12     1359.68     95.16 o 
  -6  21 -11      613.82      438.66     73.80 o 
  -5  21 -11     2103.03     2274.10     95.40 o 
  -4  21 -11     5722.28     5405.06    120.96 o 
  -3  21 -11     3932.06     3809.80    120.21 o 
  -2  21 -11     4998.38     4929.46    118.33 o 
  -1  21 -11     2613.94     2487.38     96.57 o 
   0  21 -11      143.72      104.87     76.29 o 
 -21  22 -11      463.99      358.90     80.86 o 
 -20  22 -11     2165.60     1999.79     81.07 o 
 -19  22 -11      275.54       82.76     64.02 o 
 -18  22 -11     9953.60     9734.83    144.86 o 
 -17  22 -11      138.78      -26.83     65.13 o 
 -16  22 -11      868.10      691.79     70.34 o 
 -15  22 -11     1077.72     1064.93     70.40 o 
 -14  22 -11     5349.60     5123.33    105.61 o 
 -13  22 -11     3899.76     3898.64    106.78 o 
 -12  22 -11       33.60      132.10     70.42 o 
 -11  22 -11     1123.19     1064.30     65.48 o 
 -10  22 -11     1209.99      993.04     73.55 o 
  -9  22 -11      275.18       51.74     71.24 o 
  -8  22 -11       90.22       52.07     69.38 o 
  -7  22 -11     1734.50     1685.76    117.68 o 
  -6  22 -11     1993.18     1799.84     97.28 o 
  -5  22 -11     2258.13     1918.91     95.36 o 
  -4  22 -11       66.86      -86.10     86.10 o 
  -3  22 -11     2314.05     2170.55     95.07 o 
  -2  22 -11     3360.07     3230.29    104.31 o 
  -1  22 -11      708.46      644.84     90.27 o 
   0  22 -11     3611.46     3781.75    110.31 o 
 -22  23 -11      996.05      951.23     83.62 o 
 -21  23 -11     1958.38     2049.65     90.30 o 
 -20  23 -11     3349.67     3272.07    100.60 o 
 -19  23 -11       12.33      -20.77     64.46 o 
 -18  23 -11     3891.83     4009.06     95.27 o 
 -17  23 -11     3056.83     3178.01     92.08 o 
 -16  23 -11      151.72       47.60     64.82 o 
 -15  23 -11     1853.07     1721.81     88.80 o 
 -14  23 -11     5562.18     6341.63    129.65 o 
 -13  23 -11      391.06      130.00     71.40 o 
 -12  23 -11      309.41      185.02     69.30 o 
 -11  23 -11      785.09      916.67     64.91 o 
 -10  23 -11     3731.32     3927.18     92.40 o 
  -9  23 -11     2212.88     2269.47     81.96 o 
  -8  23 -11      578.98      579.01     69.43 o 
  -7  23 -11     2134.01     2385.66    126.66 o 
  -6  23 -11     1440.68     1546.29    112.41 o 
  -5  23 -11     2193.43     2183.65    111.75 o 
  -4  23 -11     4338.39     3943.94    119.06 o 
  -3  23 -11      876.93      877.99     95.74 o 
  -2  23 -11     3916.45     3948.48    126.09 o 
  -1  23 -11      424.33      475.33     95.39 o 
   0  23 -11      414.75      631.55     92.25 o 
 -23  24 -11     2604.72     2450.46    117.32 o 
 -22  24 -11      934.86      933.96     88.53 o 
 -21  24 -11      512.46      482.19     80.51 o 
 -20  24 -11     2117.54     1857.34    103.80 o 
 -19  24 -11     2495.10     2397.05     93.20 o 
 -18  24 -11     1112.85     1150.34    101.08 o 
 -17  24 -11     2622.06     2533.41     92.83 o 
 -16  24 -11     4909.74     5129.64    136.85 o 
 -15  24 -11     2665.03     2485.93    104.91 o 
 -14  24 -11     3723.78     3769.84    109.41 o 
 -13  24 -11     1772.15     1727.95     91.40 o 
 -12  24 -11     3340.39     3373.54    107.13 o 
 -11  24 -11     1390.71     1540.35     78.00 o 
 -10  24 -11      669.35      582.16    101.41 o 
  -9  24 -11     3776.65     3675.70    104.41 o 
  -8  24 -11     1577.76     1760.31     86.14 o 
  -7  24 -11      153.74      -54.57     99.39 o 
  -6  24 -11     9568.43     9405.67    185.93 o 
  -5  24 -11     1047.18      869.96    103.57 o 
  -4  24 -11     3757.94     3871.26    135.37 o 
  -3  24 -11     1424.64     1415.75     95.52 o 
  -2  24 -11      815.75      631.36    115.87 o 
  -1  24 -11     2098.81     2021.84    173.93 o 
   0  24 -11     1081.65      966.71    114.67 o 
 -24  25 -11      244.20      301.55     89.35 o 
 -23  25 -11       56.96       -4.77     85.02 o 
 -22  25 -11     1540.44     1552.38     93.91 o 
 -21  25 -11     3517.25     3375.46    111.30 o 
 -20  25 -11     1264.62     1246.70     97.33 o 
 -19  25 -11      377.36      351.41     74.61 o 
 -18  25 -11     3793.40     3936.19    119.86 o 
 -17  25 -11      197.67      -89.96     89.96 o 
 -16  25 -11     3218.40     2684.64    108.70 o 
 -15  25 -11      442.10      608.13     83.93 o 
 -14  25 -11      748.84      762.37     89.87 o 
 -13  25 -11     3096.11     3053.58    105.82 o 
 -12  25 -11      525.13      521.11     86.56 o 
 -11  25 -11     3483.07     3511.27     98.66 o 
 -10  25 -11     3572.34     3364.21    115.46 o 
  -9  25 -11     1808.80     1967.99     91.75 o 
  -8  25 -11     4777.21     4879.13    127.88 o 
  -7  25 -11     1118.06     1180.37     97.34 o 
  -6  25 -11      637.06      528.96    109.91 o 
  -5  25 -11     6652.97     6820.22    171.70 o 
  -4  25 -11     1666.61     1562.91    121.87 o 
  -3  25 -11     2857.50     3137.50    132.92 o 
  -2  25 -11     4981.08     4944.31    157.33 o 
  -1  25 -11      331.70      545.55     95.11 o 
   0  25 -11      502.03      387.20     95.43 o 
 -25  26 -11      238.64      106.36     96.35 o 
 -24  26 -11     2344.15     2477.28    130.08 o 
 -23  26 -11     1242.67     1227.64     94.14 o 
 -22  26 -11      347.04      294.92     93.79 o 
 -21  26 -11     1731.97     1771.90    102.91 o 
 -20  26 -11     3781.43     4076.08    191.01 o 
 -19  26 -11     1654.59     1557.16    104.08 o 
 -18  26 -11     1977.30     1757.83    100.91 o 
 -17  26 -11     2650.99     2550.02    107.67 o 
 -16  26 -11      795.77      916.68    100.06 o 
 -15  26 -11       94.68        7.76     89.01 o 
 -14  26 -11     2152.96     1964.20    119.60 o 
 -13  26 -11     3475.73     3503.94    113.49 o 
 -12  26 -11     3346.10     3202.76    110.75 o 
 -11  26 -11      738.02      743.44     97.18 o 
 -10  26 -11      186.99       31.64     74.66 o 
  -9  26 -11     2247.74     2051.27    101.01 o 
  -8  26 -11      661.69      725.46     95.84 o 
  -7  26 -11     2676.78     2594.61    133.40 o 
  -6  26 -11     2427.26     2797.51    125.75 o 
  -5  26 -11      396.90      184.38    107.66 o 
  -4  26 -11      591.67      489.82    122.62 o 
  -3  26 -11     2839.76     2756.29    141.07 o 
  -2  26 -11      475.27      550.34    185.63 o 
  -1  26 -11      731.30      789.72    110.51 o 
 -23  27 -11      338.03      242.92     96.29 o 
 -22  27 -11      936.85     1119.97    112.70 o 
 -21  27 -11     1030.33     1416.96    126.23 o 
 -20  27 -11      393.77      269.78    113.66 o 
 -19  27 -11     1813.81     2069.63    130.24 o 
 -18  27 -11     1403.41     1099.86    102.51 o 
 -17  27 -11     1774.13     1728.73    147.69 o 
 -16  27 -11     1537.38     1484.55     94.23 o 
 -15  27 -11      880.37      930.69     98.41 o 
 -14  27 -11     1028.14      788.23    102.17 o 
 -13  27 -11     2875.39     3089.53    110.98 o 
 -12  27 -11     5492.89     5457.31    139.09 o 
 -11  27 -11     3433.91     3885.82    129.98 o 
 -10  27 -11      904.69      826.13     89.61 o 
  -9  27 -11     4232.58     4381.62    142.09 o 
  -8  27 -11      105.80      162.94    107.18 o 
  -7  27 -11      296.55       49.92    107.77 o 
  -6  27 -11     4050.47     3855.05    135.31 o 
  -5  27 -11      125.75      -65.74    100.38 o 
  -4  27 -11      500.11      184.79    102.40 o 
 -22  28 -11       87.98      220.99    133.35 o 
 -21  28 -11     1200.78     1368.89    130.31 o 
 -20  28 -11      561.90      176.96    106.40 o 
 -19  28 -11      596.72      659.64    104.90 o 
 -18  28 -11     1361.20     1494.33    112.55 o 
 -17  28 -11      375.83      404.34     96.06 o 
 -16  28 -11     2858.38     2736.89    113.61 o 
 -15  28 -11      265.85      212.31     96.13 o 
 -14  28 -11     1133.11     1298.04    106.16 o 
 -13  28 -11      464.35      338.50    106.55 o 
 -12  28 -11      728.53      776.13    101.49 o 
 -11  28 -11     1538.33     1472.81    116.77 o 
 -10  28 -11     3120.09     2788.26    118.59 o 
  -9  28 -11      411.26      426.00     92.63 o 
  -8  28 -11     2453.29     2611.17    117.24 o 
  -7  28 -11     3449.53     3530.33    119.38 o 
  -6  28 -11      376.18      284.24    113.68 o 
 -19  29 -11      789.56      750.53    165.61 o 
 -18  29 -11     1376.82     1510.47    108.93 o 
 -17  29 -11     8817.50     8689.25    186.20 o 
 -16  29 -11      585.63      431.12    112.88 o 
 -15  29 -11     1054.86      937.85    125.60 o 
 -14  29 -11     7311.68     7309.12    161.28 o 
 -13  29 -11     1929.85     2166.61    109.64 o 
 -12  29 -11     5590.28     5895.26    275.99 o 
 -11  29 -11      274.11      -49.40    148.43 o 
 -10  29 -11      334.78      313.33    106.65 o 
   0   0 -10   331389.38   320471.81   8245.08 o 
   0   1 -10     5047.39     5971.03     90.22 o 
  -1   2 -10    70403.20    71851.05    718.52 o 
   0   2 -10    14883.62    13105.88    135.25 o 
  -2   3 -10     3181.28     3422.95     55.41 o 
  -1   3 -10     2064.43     2169.15     42.00 o 
   0   3 -10   178701.30   184115.72   1646.46 o 
  -3   4 -10     1329.84     1750.04     41.58 o 
  -2   4 -10    23159.54    24661.79    222.25 o 
  -1   4 -10    28528.08    29277.99    241.25 o 
   0   4 -10     2115.01     2000.09     36.48 o 
  -4   5 -10    58487.90    58085.85    459.68 o 
  -3   5 -10    20930.77    21137.25    180.34 o 
  -2   5 -10     5271.18     5596.69     62.62 o 
  -1   5 -10     8243.06     8314.24     80.72 o 
   0   5 -10    36994.63    36185.94    289.13 o 
  -5   6 -10     4596.52     3680.22     43.87 o 
  -4   6 -10     3735.80     3350.43     49.79 o 
  -3   6 -10    62900.71    62732.61    514.55 o 
  -2   6 -10     1693.73     1905.06     37.82 o 
  -1   6 -10     2040.85     2160.00     34.74 o 
   0   6 -10    29201.30    30614.67    241.73 o 
  -6   7 -10     4056.44     3813.69     45.08 o 
  -5   7 -10     1986.39     2197.23     34.53 o 
  -4   7 -10    21080.26    21458.09    200.15 o 
  -3   7 -10     2164.90     2303.01     35.47 o 
  -2   7 -10     4941.48     5363.64     57.10 o 
  -1   7 -10     9841.76     9088.81     83.88 o 
   0   7 -10     6134.91     6055.02     67.67 o 
  -7   8 -10    16739.55    17022.46    151.44 o 
  -6   8 -10    15489.09    15175.40    130.07 o 
  -5   8 -10     2696.66     3000.36     40.63 o 
  -4   8 -10    31982.68    31641.73    238.02 o 
  -3   8 -10    31078.93    30139.61    238.60 o 
  -2   8 -10     1284.20     1600.79     34.35 o 
  -1   8 -10     2260.02     2027.94     43.75 o 
   0   8 -10    45806.06    45878.19    376.76 o 
  -8   9 -10     4370.79     4000.20     52.72 o 
  -7   9 -10    20356.67    20329.67    171.40 o 
  -6   9 -10     6493.83     6492.65     79.74 o 
  -5   9 -10     1960.20     2153.72     37.04 o 
  -4   9 -10      314.17      352.33     28.38 o 
  -3   9 -10    15942.73    14672.56    136.97 o 
  -2   9 -10     3891.07     3676.90     51.72 o 
  -1   9 -10     4165.26     3977.19     55.50 o 
   0   9 -10    13850.29    14340.93    141.18 o 
  -9  10 -10     5457.33     5120.36     68.85 o 
  -8  10 -10     5559.84     4998.25     59.46 o 
  -7  10 -10    14749.11    14616.60    133.70 o 
  -6  10 -10      293.72      280.20     34.66 o 
  -5  10 -10     5311.18     5366.82     83.91 o 
  -4  10 -10    40100.42    39677.79    326.66 o 
  -3  10 -10      683.17      838.90     34.89 o 
  -2  10 -10     3632.49     3717.08     54.70 o 
  -1  10 -10    10740.04    11255.58    154.42 o 
   0  10 -10     1116.44     1047.02     34.49 o 
 -10  11 -10      855.34      669.69     38.20 o 
  -9  11 -10    26414.72    25301.00    250.14 o 
  -8  11 -10    12145.74    12452.14    122.63 o 
  -7  11 -10     6441.64     6217.71     80.43 o 
  -6  11 -10    34895.72    33887.04    267.93 o 
  -5  11 -10     1948.30     1955.75     42.48 o 
  -4  11 -10    17480.32    17038.48    148.57 o 
  -3  11 -10    15570.51    14064.00    140.12 o 
  -2  11 -10    17195.28    16550.82    160.98 o 
  -1  11 -10      884.71      697.58     43.37 o 
   0  11 -10     5349.49     5440.02     74.62 o 
 -11  12 -10     8690.38     8334.04    106.11 o 
 -10  12 -10       81.02       55.09     40.24 o 
  -9  12 -10     1112.86     1041.22     45.83 o 
  -8  12 -10      628.69      724.27     39.24 o 
  -7  12 -10     6010.91     5641.61     74.09 o 
  -6  12 -10     4526.01     4451.36     61.91 o 
  -5  12 -10      402.67      422.60     37.08 o 
  -4  12 -10     9607.50     9897.33    116.21 o 
  -3  12 -10    14557.07    14825.83    159.05 o 
  -2  12 -10      857.24      880.76     44.40 o 
  -1  12 -10    37877.94    37120.67    328.77 o 
   0  12 -10     2700.06     2599.70     57.99 o 
 -12  13 -10     3224.67     3212.50     80.79 o 
 -11  13 -10     2432.51     2457.92     61.60 o 
 -10  13 -10    20138.72    20025.43    205.49 o 
  -9  13 -10     1360.10     1349.47     58.34 o 
  -8  13 -10    16034.90    15576.82    148.68 o 
  -7  13 -10    13606.92    13786.63    134.84 o 
  -6  13 -10     4312.50     4750.46     65.57 o 
  -5  13 -10     5207.45     4358.49     69.46 o 
  -4  13 -10    19114.75    19753.91    210.09 o 
  -3  13 -10     1990.97     2061.49     76.39 o 
  -2  13 -10     6810.60     6935.17    105.26 o 
  -1  13 -10    16707.59    16296.02    209.88 o 
   0  13 -10    13070.22    13088.64    144.82 o 
 -13  14 -10      797.91      692.26     72.50 o 
 -12  14 -10    66302.13    64850.41    591.12 o 
 -11  14 -10    22670.87    22380.69    281.15 o 
 -10  14 -10     1635.73     1639.31     71.03 o 
  -9  14 -10    51008.56    49663.85    429.22 o 
  -8  14 -10    14527.01    13580.14    139.88 o 
  -7  14 -10     6882.14     6389.66     76.93 o 
  -6  14 -10    26196.93    25041.43    239.14 o 
  -5  14 -10     5063.03     4888.62     77.27 o 
  -4  14 -10      652.27      802.13     56.84 o 
  -3  14 -10    84285.02    82094.48    777.25 o 
  -2  14 -10     8413.70     8015.94    109.96 o 
  -1  14 -10    26624.36    26615.59    286.56 o 
   0  14 -10    27049.16    26976.99    308.69 o 
 -14  15 -10    21686.55    21178.29    261.79 o 
 -13  15 -10    15946.53    14321.24    178.85 o 
 -12  15 -10     7108.99     6725.14    110.55 o 
 -11  15 -10    23259.90    22208.42    234.78 o 
 -10  15 -10    24174.88    23419.87    235.64 o 
  -9  15 -10     5005.71     4705.30     74.99 o 
  -8  15 -10    17727.49    17484.20    166.85 o 
  -7  15 -10     4494.64     4439.05     74.93 o 
  -6  15 -10    10721.21    10172.58    123.76 o 
  -5  15 -10    24857.74    25447.94    264.91 o 
  -4  15 -10     1511.98     1548.98     73.42 o 
  -3  15 -10     7980.14     7266.87    118.92 o 
  -2  15 -10    15445.75    14880.06    189.68 o 
  -1  15 -10    21343.03    20731.84    233.35 o 
   0  15 -10     8367.66     7349.15    121.61 o 
 -15  16 -10      304.22      145.66     66.36 o 
 -14  16 -10    27155.96    26629.69    291.84 o 
 -13  16 -10     7281.76     7460.94    122.46 o 
 -12  16 -10     1294.28      834.30     67.47 o 
 -11  16 -10    30485.72    29898.27    303.76 o 
 -10  16 -10      383.47      461.70     61.95 o 
  -9  16 -10     1091.73     1188.43     71.21 o 
  -8  16 -10    39753.46    39068.35    359.26 o 
  -7  16 -10     4989.27     4788.22     85.39 o 
  -6  16 -10     1681.59     1234.40     60.59 o 
  -5  16 -10    11237.26    10024.47    153.80 o 
  -4  16 -10    22992.35    22830.83    265.87 o 
  -3  16 -10     2654.96     2420.96    100.39 o 
  -2  16 -10     3569.38     3761.90     91.10 o 
  -1  16 -10     4225.55     3911.47     93.46 o 
   0  16 -10     4019.39     3940.99     93.06 o 
 -16  17 -10     8877.98     8619.62    146.46 o 
 -15  17 -10    12355.22    11749.05    157.93 o 
 -14  17 -10     1187.97      955.39     63.80 o 
 -13  17 -10     9468.73     9017.98    138.68 o 
 -12  17 -10    10757.02    10932.78    144.98 o 
 -11  17 -10    10564.65    10685.96    181.02 o 
 -10  17 -10     3421.43     3271.63     66.28 o 
  -9  17 -10    12574.15    11671.37    131.93 o 
  -8  17 -10     3225.95     2896.17     67.68 o 
  -7  17 -10     8780.28     8237.42    115.89 o 
  -6  17 -10    26452.79    26327.58    274.19 o 
  -5  17 -10     3781.88     3360.52     80.38 o 
  -4  17 -10      738.62      650.82     70.85 o 
  -3  17 -10    26549.60    26807.70    325.84 o 
  -2  17 -10     7678.07     7517.70    124.26 o 
  -1  17 -10    19958.64    19762.97    240.70 o 
   0  17 -10     8567.47     8523.63    135.90 o 
 -17  18 -10     3559.62     3175.92     92.08 o 
 -16  18 -10     5075.69     5031.22    101.89 o 
 -15  18 -10     5412.67     5097.61     89.94 o 
 -14  18 -10     5180.60     5359.45     98.75 o 
 -13  18 -10     8834.02     8847.61    143.18 o 
 -12  18 -10     9969.29     9416.90    151.66 o 
 -11  18 -10    10841.34    10716.91    142.79 o 
 -10  18 -10     4328.73     4136.31     81.73 o 
  -9  18 -10    17485.74    17453.27    198.25 o 
  -8  18 -10     4285.00     4230.00     94.94 o 
  -7  18 -10     5325.04     4896.00    108.74 o 
  -6  18 -10     4025.26     3916.20     95.36 o 
  -5  18 -10     9168.39     9215.31    143.14 o 
  -4  18 -10     3701.38     3404.46     98.20 o 
  -3  18 -10     3714.64     3547.11    101.09 o 
  -2  18 -10     9378.70     8626.60    141.52 o 
  -1  18 -10     2115.80     1939.88     79.53 o 
   0  18 -10    11425.93    11160.09    171.09 o 
 -18  19 -10     1922.38     1488.05     75.79 o 
 -17  19 -10    39383.70    38859.10    428.72 o 
 -16  19 -10     3320.39     3112.63     83.25 o 
 -15  19 -10     1647.33     1675.51     85.58 o 
 -14  19 -10    18525.64    18351.30    214.77 o 
 -13  19 -10       38.41      -57.14     57.14 o 
 -12  19 -10     1277.24     1069.16     87.52 o 
 -11  19 -10    24859.28    24092.73    267.27 o 
 -10  19 -10     2089.79     1998.86     76.37 o 
  -9  19 -10      178.21       45.04     57.78 o 
  -8  19 -10    36072.91    35222.80    381.51 o 
  -7  19 -10     1083.59     1031.31     72.37 o 
  -6  19 -10    15208.65    14731.49    196.18 o 
  -5  19 -10     6352.92     6182.99    123.97 o 
  -4  19 -10     1512.28     1398.90     82.44 o 
  -3  19 -10    14543.79    14871.60    210.11 o 
  -2  19 -10     9895.09     9542.33    147.41 o 
  -1  19 -10     2367.86     2753.38     94.46 o 
   0  19 -10     2527.30     2702.44     87.18 o 
 -19  20 -10     2460.29     2651.18     86.44 o 
 -18  20 -10      113.37      -66.17     66.17 o 
 -17  20 -10     6588.76     6213.66    111.52 o 
 -16  20 -10    18346.67    18428.46    219.64 o 
 -15  20 -10     4312.44     4053.40     90.72 o 
 -14  20 -10     4345.32     3872.36     92.49 o 
 -13  20 -10     7664.90     7693.69    133.28 o 
 -12  20 -10     9240.39     8526.40    124.64 o 
 -11  20 -10     1183.95     1116.98     71.54 o 
 -10  20 -10     5754.07     5863.92    105.38 o 
  -9  20 -10     3216.82     3066.09     93.74 o 
  -8  20 -10     3222.18     2991.47     91.44 o 
  -7  20 -10    13198.33    13143.22    182.41 o 
  -6  20 -10     5159.35     4925.20    107.26 o 
  -5  20 -10     5831.48     5734.82    121.22 o 
  -4  20 -10     1898.56     1762.60     94.59 o 
  -3  20 -10     3949.32     3544.36    117.77 o 
  -2  20 -10    12185.67    11658.11    182.07 o 
  -1  20 -10    16131.12    15954.60    225.31 o 
   0  20 -10     1752.75     1831.64     88.50 o 
 -20  21 -10      285.04      201.69     76.49 o 
 -19  21 -10      700.38      522.44     74.24 o 
 -18  21 -10     2724.17     2638.66     81.96 o 
 -17  21 -10     1260.22      855.46     79.25 o 
 -16  21 -10     5730.58     6061.36    109.94 o 
 -15  21 -10      776.87      830.15     70.08 o 
 -14  21 -10     4056.83     4317.41     97.42 o 
 -13  21 -10     4363.13     4761.59    128.50 o 
 -12  21 -10     5710.94     5489.23     96.06 o 
 -11  21 -10     5855.92     6086.32    109.78 o 
 -10  21 -10      150.55       47.90     77.48 o 
  -9  21 -10    11513.82    11810.58    161.33 o 
  -8  21 -10     2707.14     2543.28     87.61 o 
  -7  21 -10      480.43      349.91     77.98 o 
  -6  21 -10     3715.50     3687.59    126.18 o 
  -5  21 -10     3017.69     2735.01    103.32 o 
  -4  21 -10     2642.33     2721.61    107.26 o 
  -3  21 -10       68.30      -80.61     80.61 o 
  -2  21 -10     9636.18     9455.03    164.20 o 
  -1  21 -10     3204.00     3018.00     98.57 o 
   0  21 -10     1528.74     1447.28     82.51 o 
 -21  22 -10      861.39      934.99     74.31 o 
 -20  22 -10     3119.69     3178.57     83.05 o 
 -19  22 -10     4213.37     4231.72     96.61 o 
 -18  22 -10     4638.52     4468.97    111.63 o 
 -17  22 -10    18212.52    18014.00    218.87 o 
 -16  22 -10     2026.10     1803.92     84.94 o 
 -15  22 -10    10065.37    10830.39    197.61 o 
 -14  22 -10     8258.45     8328.41    149.31 o 
 -13  22 -10      236.00      243.91     56.45 o 
 -12  22 -10      820.49      791.94     63.81 o 
 -11  22 -10    34048.52    33909.45    366.25 o 
 -10  22 -10     1042.80     1098.79     71.88 o 
  -9  22 -10    10298.61    10209.36    148.66 o 
  -8  22 -10     4758.84     4674.84    106.37 o 
  -7  22 -10     1557.77     1766.82     90.04 o 
  -6  22 -10     7311.40     7134.31    153.86 o 
  -5  22 -10     1613.88     1490.88     91.53 o 
  -4  22 -10     1537.30     1672.67    102.65 o 
  -3  22 -10    15111.25    15310.88    250.02 o 
  -2  22 -10     5281.61     4596.27    117.87 o 
  -1  22 -10     3010.61     3101.38    104.33 o 
   0  22 -10     4719.33     4806.89    119.72 o 
 -22  23 -10      480.86      485.58    104.50 o 
 -21  23 -10     5194.79     4732.94    131.98 o 
 -20  23 -10     2230.37     1875.54     79.27 o 
 -19  23 -10     1911.14     1968.36     77.68 o 
 -18  23 -10      519.53      384.46     77.43 o 
 -17  23 -10     9482.02     9165.42    147.84 o 
 -16  23 -10     5715.21     5616.92    114.05 o 
 -15  23 -10     3839.68     3950.66     96.45 o 
 -14  23 -10      811.97      816.92     77.44 o 
 -13  23 -10     2795.17     2756.58    100.03 o 
 -12  23 -10      819.01      526.68     77.54 o 
 -11  23 -10     1767.13     1574.63     80.23 o 
 -10  23 -10     2080.47     1988.01     79.14 o 
  -9  23 -10     1604.63     1633.71     74.50 o 
  -8  23 -10     7178.60     7050.38    136.39 o 
  -7  23 -10     3766.36     3599.04    108.91 o 
  -6  23 -10        4.47      -86.67    115.89 o 
  -5  23 -10     3823.66     3618.49    138.93 o 
  -4  23 -10      625.60      477.77     95.78 o 
  -3  23 -10     1845.39     1662.46     87.83 o 
  -2  23 -10     5563.29     5396.78    126.59 o 
  -1  23 -10     4136.09     4121.25    129.28 o 
   0  23 -10      377.22      347.62    117.72 o 
 -23  24 -10      233.57      177.33     81.13 o 
 -22  24 -10      368.84      445.36     89.90 o 
 -21  24 -10      764.85      776.78     84.94 o 
 -20  24 -10      267.54      246.71     66.22 o 
 -19  24 -10     5610.49     5590.88    116.52 o 
 -18  24 -10     2941.24     2816.30     97.92 o 
 -17  24 -10      258.51      106.35     78.16 o 
 -16  24 -10     3052.87     3052.46     97.66 o 
 -15  24 -10      686.92      738.24     91.12 o 
 -14  24 -10     2454.73     2673.07    124.12 o 
 -13  24 -10       37.61      -52.38     80.26 o 
 -12  24 -10    11824.05    11816.31    174.78 o 
 -11  24 -10      812.47      648.41     82.00 o 
 -10  24 -10     3386.59     3444.47     97.45 o 
  -9  24 -10      528.14      485.81     77.29 o 
  -8  24 -10     2850.60     2817.89     98.02 o 
  -7  24 -10     1739.59     1813.03     93.52 o 
  -6  24 -10      447.53      657.16     94.81 o 
  -5  24 -10      657.62      731.90    141.07 o 
  -4  24 -10      898.47      743.97     96.32 o 
  -3  24 -10      990.97      935.85    106.79 o 
  -2  24 -10      632.98      420.14    100.58 o 
  -1  24 -10      457.28      325.96     89.32 o 
   0  24 -10     2086.12     2178.47    101.77 o 
 -24  25 -10      431.54      454.76     94.62 o 
 -23  25 -10     2540.87     2869.95    142.05 o 
 -22  25 -10     1275.88     1198.85     91.20 o 
 -21  25 -10     2142.53     2181.62     98.68 o 
 -20  25 -10     5684.44     5895.21    135.22 o 
 -19  25 -10     2496.25     2359.19     94.91 o 
 -18  25 -10       83.58      -76.10     76.10 o 
 -17  25 -10    14213.52    14143.96    225.30 o 
 -16  25 -10     2698.43     2554.63    108.55 o 
 -15  25 -10     2207.40     2232.02    104.70 o 
 -14  25 -10     4920.77     4992.65    123.52 o 
 -13  25 -10     1860.78     1490.19     93.03 o 
 -12  25 -10     3994.58     3902.90    101.29 o 
 -11  25 -10      852.16      960.01     74.78 o 
 -10  25 -10     2356.38     2286.92     88.36 o 
  -9  25 -10     6506.47     6529.96    134.04 o 
  -8  25 -10     2128.39     2234.16     94.03 o 
  -7  25 -10      955.52     1001.05     98.70 o 
  -6  25 -10    14197.92    14591.58    263.60 o 
  -5  25 -10     3709.02     3409.39    135.29 o 
  -4  25 -10      770.69      769.00    100.72 o 
  -3  25 -10     5088.59     5534.54    177.64 o 
  -2  25 -10      538.26      450.92    208.16 o 
  -1  25 -10     1079.73     1494.91    120.96 o 
   0  25 -10     2757.36     2722.63    116.02 o 
 -25  26 -10     2009.36     2302.01    108.46 o 
 -24  26 -10     2401.03     2643.08    114.88 o 
 -23  26 -10     1142.63     1267.38    112.44 o 
 -22  26 -10     2560.24     2512.81     98.67 o 
 -21  26 -10      947.64     1034.42     96.97 o 
 -20  26 -10      237.07      185.33    119.58 o 
 -19  26 -10     1713.91     1895.08    134.96 o 
 -18  26 -10      270.86      130.40     93.45 o 
 -17  26 -10      481.68      511.05     96.94 o 
 -16  26 -10      768.14      885.73     97.00 o 
 -15  26 -10     7818.95     7273.36    147.74 o 
 -14  26 -10     1830.23     2158.64    101.20 o 
 -13  26 -10     6116.07     6245.83    137.79 o 
 -12  26 -10     1774.38     1728.00     95.18 o 
 -11  26 -10     2936.03     2949.76    116.03 o 
 -10  26 -10     2382.78     2450.69     94.85 o 
  -9  26 -10      910.77     1170.43     88.53 o 
  -8  26 -10     1149.64     1350.71    115.07 o 
  -7  26 -10     4439.09     4573.64    145.21 o 
  -6  26 -10      775.77      504.65    114.16 o 
  -5  26 -10     3420.66     3491.65    136.58 o 
  -4  26 -10      538.68      369.73    127.92 o 
  -3  26 -10     3248.71     3618.28    152.77 o 
  -2  26 -10     1109.93     1089.97    113.95 o 
  -1  26 -10     1785.02     1943.57    110.21 o 
   0  26 -10     2779.54     3058.97    169.29 o 
 -25  27 -10     2658.61     2931.62    128.81 o 
 -24  27 -10      147.08       49.08     99.00 o 
 -23  27 -10      937.74     1056.94     98.71 o 
 -22  27 -10     4433.35     4698.95    130.93 o 
 -21  27 -10     1240.39     1292.10    110.34 o 
 -20  27 -10     1567.26     1727.64    108.87 o 
 -19  27 -10      656.59      515.62    121.10 o 
 -18  27 -10     3156.44     3179.80    122.96 o 
 -17  27 -10     1278.43     1344.92    101.87 o 
 -16  27 -10     1068.60     1120.48    101.20 o 
 -15  27 -10     5083.15     5444.42    139.76 o 
 -14  27 -10      918.72      776.41     91.41 o 
 -13  27 -10     7336.17     7578.61    225.87 o 
 -12  27 -10       40.24      -43.04     91.11 o 
 -11  27 -10        7.14        1.36     77.64 o 
 -10  27 -10     6418.56     6274.94    149.56 o 
  -9  27 -10     1070.66      958.50     91.14 o 
  -8  27 -10      599.84      597.49    122.13 o 
  -7  27 -10     4218.78     4582.22    149.62 o 
  -6  27 -10      605.58      621.47    114.03 o 
  -5  27 -10      866.84      654.72    109.64 o 
  -4  27 -10       40.54     -100.54    100.54 o 
  -3  27 -10     1422.38     1477.26    121.31 o 
  -2  27 -10      587.85      544.64     92.81 o 
 -23  28 -10     1703.61     1675.19    113.59 o 
 -22  28 -10     1508.22     1208.86    118.28 o 
 -21  28 -10     3005.07     2827.02    135.80 o 
 -20  28 -10     8639.86     8814.37    199.43 o 
 -19  28 -10     1548.19     1746.03    112.76 o 
 -18  28 -10     3845.15     3819.12    130.30 o 
 -17  28 -10     2938.18     2748.83    130.42 o 
 -16  28 -10      167.11      180.63     98.75 o 
 -15  28 -10     8745.26     9118.92    227.62 o 
 -14  28 -10     1310.93     1362.25    102.04 o 
 -13  28 -10     1793.48     1993.22    115.13 o 
 -12  28 -10     8853.33     9247.67    178.74 o 
 -11  28 -10      342.35      192.68     82.58 o 
 -10  28 -10      595.82      569.66     89.63 o 
  -9  28 -10     9683.47     9925.85    193.26 o 
  -8  28 -10      708.04      377.05    126.49 o 
  -7  28 -10      536.18      699.93    109.73 o 
  -6  28 -10     9366.13     9932.15    262.80 o 
  -5  28 -10     2522.19     2455.22    129.89 o 
 -21  29 -10     3133.32     3478.86    217.68 o 
 -20  29 -10     1525.02     1653.30    134.98 o 
 -19  29 -10      614.53      612.27    114.98 o 
 -18  29 -10     3504.09     3955.93    143.39 o 
 -17  29 -10     3728.39     3745.53    132.31 o 
 -16  29 -10       16.59      -98.55     98.55 o 
 -15  29 -10     1483.58     1495.33    109.39 o 
 -14  29 -10     3662.75     3471.73    140.54 o 
 -13  29 -10       36.95      -91.03     91.03 o 
 -12  29 -10     2416.34     2536.92    118.23 o 
 -11  29 -10     1741.93     1749.65    108.00 o 
 -10  29 -10     1346.94     1448.33    164.67 o 
  -9  29 -10     2543.43     2585.84    131.85 o 
  -8  29 -10     1229.91     1359.41    105.54 o 
 -18  30 -10      470.79      330.96    125.94 o 
 -17  30 -10     6459.67     6956.45    166.82 o 
 -16  30 -10      892.04      530.21    101.39 o 
 -15  30 -10      501.22      455.53     99.66 o 
 -14  30 -10     1693.84     1506.44    117.56 o 
 -13  30 -10     2593.69     2759.96    191.89 o 
 -12  30 -10      136.22      234.45    106.61 o 
   0   1  -9     1922.74     2167.91     78.00 o 
  -1   2  -9   335736.47   350779.81   3460.05 o 
   0   2  -9     6478.11     8178.35    101.87 o 
  -2   3  -9    33396.05    32484.10    279.04 o 
  -1   3  -9    34308.77    40452.42    332.24 o 
   0   3  -9     3516.56     3662.34     61.69 o 
  -3   4  -9    73088.74    80290.17    620.75 o 
  -2   4  -9   142401.91   141619.44   1095.71 o 
  -1   4  -9    38361.73    38883.64    294.17 o 
   0   4  -9     1794.86     1495.81     32.56 o 
  -4   5  -9    44335.32    42881.57    331.06 o 
  -3   5  -9     5035.14     5892.66     60.40 o 
  -2   5  -9     1910.13     2082.27     32.81 o 
  -1   5  -9    78653.35    80173.49    603.48 o 
   0   5  -9    12759.54    13048.06    102.91 o 
  -5   6  -9    29991.99    31197.61    231.38 o 
  -4   6  -9     7802.44     7591.98     76.79 o 
  -3   6  -9    14701.46    14351.41    129.62 o 
  -2   6  -9    53887.43    52645.51    392.11 o 
  -1   6  -9     6478.64     7396.82     72.36 o 
   0   6  -9     3695.66     3765.33     46.39 o 
  -6   7  -9    62718.30    60932.85    479.69 o 
  -5   7  -9    69312.35    69685.73    506.40 o 
  -4   7  -9    18298.35    18319.13    144.04 o 
  -3   7  -9     6647.77     6462.15     61.58 o 
  -2   7  -9    40634.94    41414.37    319.82 o 
  -1   7  -9    51262.41    50430.54    396.12 o 
   0   7  -9     2012.58     1694.11     35.39 o 
  -7   8  -9     5674.52     6131.32     63.42 o 
  -6   8  -9     5923.88     6773.53     67.42 o 
  -5   8  -9     6877.08     6644.41     65.15 o 
  -4   8  -9    29647.29    30194.28    229.55 o 
  -3   8  -9     5343.60     5342.30     60.80 o 
  -2   8  -9     2531.90     2833.19     43.27 o 
  -1   8  -9    29480.27    30792.79    255.89 o 
   0   8  -9     5817.53     6541.04     67.78 o 
  -8   9  -9    16406.05    15517.46    127.83 o 
  -7   9  -9    22499.23    21961.71    213.00 o 
  -6   9  -9    13898.26    12532.89    113.23 o 
  -5   9  -9    80257.53    79541.97    609.84 o 
  -4   9  -9     1586.18     1325.99     33.45 o 
  -3   9  -9     4110.97     3853.16     50.63 o 
  -2   9  -9    55600.16    54206.14    440.56 o 
  -1   9  -9     1076.53     1175.76     37.76 o 
   0   9  -9     4969.83     5325.24     67.62 o 
  -9  10  -9    16264.32    16659.59    149.88 o 
  -8  10  -9     6901.89     6673.08     69.01 o 
  -7  10  -9    14019.98    13499.95    130.70 o 
  -6  10  -9    10903.59    10522.48    111.53 o 
  -5  10  -9    24705.94    25488.54    226.45 o 
  -4  10  -9    17706.72    17742.86    156.21 o 
  -3  10  -9      260.81      331.55     34.90 o 
  -2  10  -9    32166.97    31443.97    288.40 o 
  -1  10  -9    46720.77    47738.89    401.05 o 
   0  10  -9    30193.72    28598.90    249.39 o 
 -10  11  -9     2345.38     2305.59     49.49 o 
  -9  11  -9     4570.34     4839.33     75.93 o 
  -8  11  -9     1273.87     1253.80     34.51 o 
  -7  11  -9    12901.60    12030.21    113.95 o 
  -6  11  -9    36708.34    37303.55    314.26 o 
  -5  11  -9     1059.10      989.98     33.12 o 
  -4  11  -9    15822.02    15807.17    147.86 o 
  -3  11  -9    12783.56    11920.61    125.71 o 
  -2  11  -9     9528.55     9171.06    107.11 o 
  -1  11  -9     9191.18     9506.51    110.18 o 
   0  11  -9     2608.96     2309.60     51.71 o 
 -11  12  -9    50781.51    49807.13    429.46 o 
 -10  12  -9    14773.91    16416.82    191.95 o 
  -9  12  -9    22165.78    22924.95    233.85 o 
  -8  12  -9   108034.48   107987.45    894.20 o 
  -7  12  -9     4980.99     5197.69     70.53 o 
  -6  12  -9    10099.93     9471.30    102.14 o 
  -5  12  -9    46712.79    46230.17    425.16 o 
  -4  12  -9     7518.01     7316.74     88.51 o 
  -3  12  -9     1484.08     1563.95     53.68 o 
  -2  12  -9    82948.77    81714.13    747.43 o 
  -1  12  -9     1538.08     1605.92     61.77 o 
   0  12  -9     9280.39     9167.06    108.48 o 
 -12  13  -9    32700.34    31687.97    319.76 o 
 -11  13  -9     1060.71      931.10     39.20 o 
 -10  13  -9    71091.17    69696.72    652.70 o 
  -9  13  -9    21660.75    21044.78    204.62 o 
  -8  13  -9     1039.31     1089.27     40.08 o 
  -7  13  -9    16606.89    16218.60    157.03 o 
  -6  13  -9    18928.35    18106.32    168.23 o 
  -5  13  -9    11028.80    11058.38    121.93 o 
  -4  13  -9    66822.27    64747.57    569.18 o 
  -3  13  -9    17496.81    17157.79    186.78 o 
  -2  13  -9     1983.68     1719.51     51.39 o 
  -1  13  -9    40485.68    40665.44    435.40 o 
   0  13  -9    45769.30    44738.14    456.56 o 
 -13  14  -9    16233.26    15618.12    185.20 o 
 -12  14  -9     4157.91     4524.43     88.40 o 
 -11  14  -9     2993.43     2448.58     61.65 o 
 -10  14  -9    21760.36    20469.99    200.24 o 
  -9  14  -9      246.38      508.34     37.59 o 
  -8  14  -9     2882.03     2673.66     54.26 o 
  -7  14  -9    26662.46    24952.79    217.95 o 
  -6  14  -9     1284.28     1481.36     48.39 o 
  -5  14  -9     1482.31     1408.60     60.07 o 
  -4  14  -9     4049.96     3791.81     86.80 o 
  -3  14  -9     2700.98     2976.56     72.37 o 
  -2  14  -9     9648.12     9203.33    152.34 o 
  -1  14  -9    10544.18     9964.69    132.67 o 
   0  14  -9     2094.16     2187.36     73.53 o 
 -14  15  -9     5233.28     4843.03    112.76 o 
 -13  15  -9    17200.19    16927.01    225.54 o 
 -12  15  -9    21001.30    19778.22    215.47 o 
 -11  15  -9    40961.95    41830.87    406.76 o 
 -10  15  -9    20888.56    21201.60    295.12 o 
  -9  15  -9    19999.54    19461.82    227.17 o 
  -8  15  -9    33146.96    32690.54    323.48 o 
  -7  15  -9    10071.38     9782.28    114.81 o 
  -6  15  -9    23563.10    22859.40    236.14 o 
  -5  15  -9   110034.73   110146.74   1000.94 o 
  -4  15  -9     5499.58     4607.23    104.20 o 
  -3  15  -9     1328.48     1525.20     67.48 o 
  -2  15  -9    65864.37    64859.68    672.31 o 
  -1  15  -9     7600.32     7671.44    125.52 o 
   0  15  -9    13657.31    13154.48    174.46 o 
 -15  16  -9    26243.63    25871.36    284.69 o 
 -14  16  -9     4014.55     4141.75     94.47 o 
 -13  16  -9    34635.32    34130.09    359.67 o 
 -12  16  -9    30357.84    28626.96    305.06 o 
 -11  16  -9      712.27      574.38     61.49 o 
 -10  16  -9    60198.29    58776.61    518.96 o 
  -9  16  -9    13512.05    12968.95    146.84 o 
  -8  16  -9     2007.52     1953.72     52.65 o 
  -7  16  -9    26474.24    25802.51    256.62 o 
  -6  16  -9     4506.76     4422.04     88.19 o 
  -5  16  -9     3848.69     3381.06     81.49 o 
  -4  16  -9    66371.37    66580.69    660.15 o 
  -3  16  -9     8551.13     7708.73    143.04 o 
  -2  16  -9    11527.51    10991.86    155.43 o 
  -1  16  -9    25070.61    25200.44    278.36 o 
   0  16  -9    15360.48    14781.73    185.27 o 
 -16  17  -9    49230.14    49233.90    502.43 o 
 -15  17  -9     4424.19     4301.32    132.15 o 
 -14  17  -9    11517.59    11020.62    142.56 o 
 -13  17  -9    46455.34    45886.73    465.91 o 
 -12  17  -9     2338.90     2548.55     76.49 o 
 -11  17  -9     9006.64     8503.97    142.05 o 
 -10  17  -9    28026.86    26409.78    293.41 o 
  -9  17  -9     3007.11     2967.13     68.44 o 
  -8  17  -9      479.85      224.15     50.72 o 
  -7  17  -9    23883.79    22565.02    239.82 o 
  -6  17  -9       62.04      242.69     51.54 o 
  -5  17  -9     2955.67     2596.94     85.74 o 
  -4  17  -9     7814.30     7189.92    124.29 o 
  -3  17  -9      598.38      658.68     64.29 o 
  -2  17  -9     4905.21     4348.77     92.27 o 
  -1  17  -9      473.17      460.47     66.87 o 
   0  17  -9     1091.67     1074.81     75.88 o 
 -17  18  -9      478.65      215.91     86.19 o 
 -16  18  -9     1708.51     1704.70     73.74 o 
 -15  18  -9    43167.45    41813.98    412.80 o 
 -14  18  -9     2977.13     2866.01     78.48 o 
 -13  18  -9      336.92       20.68     62.43 o 
 -12  18  -9    38311.41    37443.73    457.70 o 
 -11  18  -9     6221.53     5909.41     96.84 o 
 -10  18  -9      533.96      754.99     43.09 o 
  -9  18  -9    17023.08    16366.40    227.88 o 
  -8  18  -9    14495.64    14147.03    167.97 o 
  -7  18  -9     1639.12     1446.91     62.60 o 
  -6  18  -9    12979.87    11974.39    186.63 o 
  -5  18  -9    36418.07    36128.12    398.98 o 
  -4  18  -9    12719.65    12287.66    172.86 o 
  -3  18  -9     7053.93     6802.58    113.20 o 
  -2  18  -9    11691.61    11806.18    159.03 o 
  -1  18  -9    11926.58    12578.11    167.25 o 
   0  18  -9    27966.87    27198.80    301.18 o 
 -18  19  -9     4219.69     4013.76     93.20 o 
 -17  19  -9      467.38      572.09     67.27 o 
 -16  19  -9     3776.51     3408.40     98.26 o 
 -15  19  -9     3894.42     3893.54    109.28 o 
 -14  19  -9     4363.44     4636.39     88.36 o 
 -13  19  -9    16743.74    16131.05    194.86 o 
 -12  19  -9     5406.24     5365.58    106.75 o 
 -11  19  -9     4370.88     5052.02     98.01 o 
 -10  19  -9    17992.96    18357.16    285.53 o 
  -9  19  -9     4960.40     4901.42    116.82 o 
  -8  19  -9     3646.83     3965.72     96.14 o 
  -7  19  -9    22671.44    21932.15    277.49 o 
  -6  19  -9     3057.48     2815.29     87.15 o 
  -5  19  -9     5637.19     5376.39    120.20 o 
  -4  19  -9    17937.08    18018.64    229.04 o 
  -3  19  -9      767.74      507.00     64.79 o 
  -2  19  -9    16307.12    15804.95    197.85 o 
  -1  19  -9    10554.86    10313.09    149.47 o 
   0  19  -9     4725.23     4534.32     98.99 o 
 -19  20  -9    14341.08    14274.89    184.73 o 
 -18  20  -9     1392.93     1446.36     71.13 o 
 -17  20  -9      411.97      432.60     70.85 o 
 -16  20  -9    22476.23    22852.03    258.08 o 
 -15  20  -9     1190.63     1128.22     66.69 o 
 -14  20  -9      593.15      399.25     84.04 o 
 -13  20  -9    20553.04    19662.26    239.42 o 
 -12  20  -9     8650.54     8415.63    124.10 o 
 -11  20  -9     3611.18     3208.45     77.31 o 
 -10  20  -9    30920.20    30984.21    334.23 o 
  -9  20  -9     1724.18     1276.52     70.41 o 
  -8  20  -9     9642.79     9497.10    151.66 o 
  -7  20  -9    15960.48    15869.45    218.75 o 
  -6  20  -9     1270.45     1145.94     87.08 o 
  -5  20  -9    17711.85    17197.56    220.93 o 
  -4  20  -9     1289.45     1130.58     84.88 o 
  -3  20  -9     6127.76     5760.04    153.60 o 
  -2  20  -9    11387.73    11404.17    158.58 o 
  -1  20  -9      111.79      218.56     76.36 o 
   0  20  -9    12224.68    12329.75    168.89 o 
 -20  21  -9       90.21      -62.38     62.38 o 
 -19  21  -9     7051.95     6600.76    112.27 o 
 -18  21  -9    24362.37    23265.08    254.55 o 
 -17  21  -9      398.35      185.35     73.65 o 
 -16  21  -9     5969.72     5724.64    102.70 o 
 -15  21  -9    25488.53    25377.82    283.87 o 
 -14  21  -9     3051.02     3167.78     83.79 o 
 -13  21  -9     3217.06     3234.15     83.49 o 
 -12  21  -9    26319.20    25916.85    286.76 o 
 -11  21  -9     2078.81     1907.02     73.75 o 
 -10  21  -9     6352.80     5737.19    115.65 o 
  -9  21  -9    19477.08    19352.07    263.49 o 
  -8  21  -9    12336.32    11846.33    171.82 o 
  -7  21  -9    21431.38    20775.31    256.96 o 
  -6  21  -9      418.48      314.71     88.50 o 
  -5  21  -9      840.41      785.53    129.77 o 
  -4  21  -9    39378.56    40543.61    477.24 o 
  -3  21  -9     2351.19     2104.32    104.97 o 
  -2  21  -9     1685.70     1842.07     86.93 o 
  -1  21  -9     6868.84     6974.38    140.00 o 
   0  21  -9     6133.29     5696.10    127.64 o 
 -21  22  -9      296.24      287.89     84.07 o 
 -20  22  -9     1903.51     1963.72     74.06 o 
 -19  22  -9      344.81      151.28     64.18 o 
 -18  22  -9     7721.54     7387.62    123.86 o 
 -17  22  -9      529.45      892.45     67.95 o 
 -16  22  -9      218.96      -35.29     64.23 o 
 -15  22  -9     1359.06     1213.81     70.24 o 
 -14  22  -9     5760.27     5473.26    107.51 o 
 -13  22  -9     8120.12     8037.66    149.72 o 
 -12  22  -9     1272.74     1069.58     56.72 o 
 -11  22  -9     1479.51     1676.01     73.22 o 
 -10  22  -9     1206.37     1038.74     78.67 o 
  -9  22  -9     2626.67     2429.20     95.48 o 
  -8  22  -9      767.73      536.69     95.28 o 
  -7  22  -9     2841.42     2450.14    127.35 o 
  -6  22  -9     1392.92     1353.97     85.15 o 
  -5  22  -9      740.98      560.05    109.60 o 
  -4  22  -9      799.86      800.36     99.22 o 
  -3  22  -9     1116.00     1016.44     88.29 o 
  -2  22  -9       32.20      -81.13     81.13 o 
  -1  22  -9      629.13      695.90     89.14 o 
   0  22  -9     1655.46     1765.21     96.83 o 
 -22  23  -9     6219.73     5740.33    126.79 o 
 -21  23  -9     1538.96     1564.13     84.83 o 
 -20  23  -9      300.40      200.80     63.26 o 
 -19  23  -9     9951.12     9972.15    145.75 o 
 -18  23  -9      967.37      883.21     74.61 o 
 -17  23  -9      355.74      206.56     69.42 o 
 -16  23  -9    11441.30    11510.16    172.31 o 
 -15  23  -9      430.18      432.26     63.37 o 
 -14  23  -9     1547.39     1677.26     74.14 o 
 -13  23  -9    13118.05    12793.94    167.59 o 
 -12  23  -9      184.21      177.61     60.87 o 
 -11  23  -9     5919.64     5616.91    109.24 o 
 -10  23  -9    31147.29    30328.38    334.83 o 
  -9  23  -9      939.59     1094.03     98.15 o 
  -8  23  -9    14038.87    14215.21    196.90 o 
  -7  23  -9      548.21      645.18     95.35 o 
  -6  23  -9      129.56       30.44     84.30 o 
  -5  23  -9    13973.99    14465.01    227.62 o 
  -4  23  -9     4873.83     4878.24    130.83 o 
  -3  23  -9     5467.97     5345.48    134.87 o 
  -2  23  -9     4504.11     4536.41    125.38 o 
  -1  23  -9      475.26      647.72     99.67 o 
   0  23  -9      410.02      524.04    108.60 o 
 -23  24  -9     2642.69     2400.19    103.08 o 
 -22  24  -9      220.06      117.59     78.90 o 
 -21  24  -9     6289.97     6435.94    133.17 o 
 -20  24  -9     3019.01     2819.85     90.69 o 
 -19  24  -9     3033.34     2619.36     87.55 o 
 -18  24  -9    15757.03    16212.69    217.71 o 
 -17  24  -9      698.45      519.27     92.42 o 
 -16  24  -9      588.32      576.85     71.84 o 
 -15  24  -9     9837.79     9834.54    161.88 o 
 -14  24  -9     8531.68     8448.62    161.84 o 
 -13  24  -9     2959.54     2955.58     90.15 o 
 -12  24  -9     4408.52     4127.94    112.83 o 
 -11  24  -9      524.86      444.27     94.75 o 
 -10  24  -9    10436.27    10203.65    161.55 o 
  -9  24  -9      557.80      317.43     71.28 o 
  -8  24  -9     1513.10     1535.25     85.76 o 
  -7  24  -9    11991.05    11647.18    183.91 o 
  -6  24  -9     3340.85     3138.43    129.45 o 
  -5  24  -9      702.68      463.36     95.65 o 
  -4  24  -9    14306.62    14582.08    262.35 o 
  -3  24  -9     1327.08     1059.01    108.45 o 
  -2  24  -9      844.84      747.77     96.19 o 
  -1  24  -9     5667.89     6128.57    153.01 o 
   0  24  -9     6980.97     7182.62    189.55 o 
 -24  25  -9     3188.21     3813.87    115.90 o 
 -23  25  -9      927.62     1065.30     92.39 o 
 -22  25  -9     1350.80     1297.96     94.99 o 
 -21  25  -9     1321.33     1257.83     90.16 o 
 -20  25  -9      626.73      603.15     80.34 o 
 -19  25  -9     3363.09     3352.26    119.84 o 
 -18  25  -9     1197.94      960.77     81.26 o 
 -17  25  -9      173.04      189.67     93.91 o 
 -16  25  -9      232.59       39.19     65.44 o 
 -15  25  -9       30.01      -25.78     90.80 o 
 -14  25  -9     3155.55     3218.41    140.67 o 
 -13  25  -9     1057.30     1130.89     74.40 o 
 -12  25  -9      476.35      629.57     85.94 o 
 -11  25  -9     3832.52     3598.51    101.35 o 
 -10  25  -9     1123.27     1080.95     88.78 o 
  -9  25  -9     3688.80     4148.09    105.81 o 
  -8  25  -9      860.26      862.59     89.16 o 
  -7  25  -9      438.77      496.62    114.81 o 
  -6  25  -9      359.04      306.14    102.13 o 
  -5  25  -9      364.33      428.88     91.36 o 
  -4  25  -9     2170.70     1843.62    109.11 o 
  -3  25  -9     4940.54     5053.35    153.95 o 
  -2  25  -9      720.97      998.50    116.08 o 
  -1  25  -9     2198.90     2075.34    174.79 o 
   0  25  -9      283.07      132.25    106.56 o 
 -25  26  -9     1232.06     1380.09    113.01 o 
 -24  26  -9      647.54      389.91     89.56 o 
 -23  26  -9     1736.90     1628.67    103.61 o 
 -22  26  -9     1553.73     1824.07     97.61 o 
 -21  26  -9       48.14       38.38     82.56 o 
 -20  26  -9     1892.53     1887.09    112.52 o 
 -19  26  -9    18574.84    18460.12    254.59 o 
 -18  26  -9    10601.56    10932.00    179.37 o 
 -17  26  -9     4994.56     5107.89    125.77 o 
 -16  26  -9    10702.16    10512.82    175.78 o 
 -15  26  -9      213.09      143.70     91.88 o 
 -14  26  -9     5438.61     5550.59    136.30 o 
 -13  26  -9     6439.51     6425.03    131.65 o 
 -12  26  -9      161.38      -76.16     76.16 o 
 -11  26  -9    11694.18    12342.02    183.58 o 
 -10  26  -9     1563.14     1515.82     84.38 o 
  -9  26  -9       55.26      -70.29     79.26 o 
  -8  26  -9    13779.61    14404.31    249.44 o 
  -7  26  -9     1106.90     1127.13    104.36 o 
  -6  26  -9     3889.21     4442.04    159.27 o 
  -5  26  -9     7984.01     8638.50    184.04 o 
  -4  26  -9     2027.17     2009.15    113.92 o 
  -3  26  -9      804.82     1003.82    170.13 o 
  -2  26  -9     2845.85     2783.61    130.57 o 
  -1  26  -9     2013.54     2301.33    123.21 o 
   0  26  -9      954.56     1053.88    110.84 o 
 -26  27  -9     3651.94     3665.05    139.36 o 
 -25  27  -9     1897.56     2000.91    124.27 o 
 -24  27  -9     3458.52     3716.01    119.75 o 
 -23  27  -9     2116.60     2189.69    111.80 o 
 -22  27  -9      134.87       -2.96     84.60 o 
 -21  27  -9     4693.28     5497.49    137.16 o 
 -20  27  -9      318.99      245.53     78.01 o 
 -19  27  -9     1177.94     1117.16    109.77 o 
 -18  27  -9     7173.00     7259.32    158.45 o 
 -17  27  -9       11.41      -86.33     86.33 o 
 -16  27  -9     4315.30     4278.60    125.87 o 
 -15  27  -9     2457.73     2474.30    103.32 o 
 -14  27  -9     1664.30     1650.96    102.04 o 
 -13  27  -9     6656.00     6649.71    149.74 o 
 -12  27  -9     1056.33     1132.11     96.68 o 
 -11  27  -9     2763.98     2913.22    102.55 o 
 -10  27  -9     6887.24     7091.17    142.38 o 
  -9  27  -9      702.73      603.52    102.50 o 
  -8  27  -9       69.69      130.06     79.38 o 
  -7  27  -9     8378.48     8702.75    186.48 o 
  -6  27  -9      870.77      480.03    101.28 o 
  -5  27  -9     1098.95     1207.67    114.52 o 
  -4  27  -9     6849.39     7743.66    202.29 o 
  -3  27  -9     2664.64     2389.36    129.35 o 
  -2  27  -9     3975.46     4639.65    132.84 o 
  -1  27  -9     1336.89     1007.91    105.37 o 
 -25  28  -9     3763.07     3604.55    134.56 o 
 -24  28  -9     5359.44     5668.77    151.68 o 
 -23  28  -9     1666.46     2016.89    104.92 o 
 -22  28  -9     2175.05     2247.54    106.42 o 
 -21  28  -9     2190.35     2130.74    131.71 o 
 -20  28  -9      786.98      569.76     92.15 o 
 -19  28  -9     3856.03     4403.73    137.51 o 
 -18  28  -9     1224.73     1277.76    116.24 o 
 -17  28  -9      346.64      386.69    111.29 o 
 -16  28  -9     4071.85     4433.69    147.02 o 
 -15  28  -9      280.49      370.16    106.11 o 
 -14  28  -9     3211.69     3235.12    129.53 o 
 -13  28  -9     1325.58     1491.91    127.53 o 
 -12  28  -9      291.02      348.07     79.44 o 
 -11  28  -9      970.06     1061.55     89.06 o 
 -10  28  -9     1782.11     1842.86     95.18 o 
  -9  28  -9     1501.85     1805.30     93.99 o 
  -8  28  -9      344.56      283.34    103.59 o 
  -7  28  -9      608.09      391.62    110.77 o 
  -6  28  -9      457.28      334.20    110.36 o 
  -5  28  -9      581.24      637.67    114.09 o 
  -4  28  -9     2634.35     2709.19    128.05 o 
  -3  28  -9      676.00      530.14    120.91 o 
 -23  29  -9      833.61      640.17    113.86 o 
 -22  29  -9     5029.85     4712.94    187.56 o 
 -21  29  -9     4680.15     5294.29    162.86 o 
 -20  29  -9      810.05      584.15    129.33 o 
 -19  29  -9     3401.14     3306.58    133.34 o 
 -18  29  -9     3177.57     3742.65    166.77 o 
 -17  29  -9      709.17      733.35    102.59 o 
 -16  29  -9     1832.11     1500.05    115.16 o 
 -15  29  -9     1269.54     1399.79    136.12 o 
 -14  29  -9    15122.34    15543.38    263.18 o 
 -13  29  -9       30.99     -108.69    108.69 o 
 -12  29  -9      324.34      318.64    109.04 o 
 -11  29  -9     8164.10     8992.79    171.58 o 
 -10  29  -9      146.55       99.14     89.35 o 
  -9  29  -9      787.36      417.09    108.30 o 
  -8  29  -9    15522.52    16668.63    264.28 o 
  -7  29  -9     1639.10     1650.15    117.30 o 
  -6  29  -9     2804.67     3035.99    141.29 o 
 -21  30  -9     3107.01     3083.86    138.28 o 
 -20  30  -9      212.22      561.76    107.55 o 
 -19  30  -9     4891.15     4927.03    155.73 o 
 -18  30  -9     1987.41     1989.60    134.77 o 
 -17  30  -9      548.24      812.33    104.31 o 
 -16  30  -9     7599.80     7649.17    175.24 o 
 -15  30  -9       20.25     -107.18    107.18 o 
 -14  30  -9     1120.39     1150.51    117.48 o 
 -13  30  -9    11079.59    11341.94    294.37 o 
 -12  30  -9      163.63       71.03    108.88 o 
 -11  30  -9     1186.73     1192.42    115.16 o 
 -10  30  -9     7378.94     7908.44    174.10 o 
  -9  30  -9      728.81      687.09    129.24 o 
   0   0  -8   208169.47   201173.75   4937.80 o 
   0   1  -8    14526.05    14193.62    151.21 o 
  -1   2  -8    55797.71    56343.03    532.75 o 
   0   2  -8    25361.56    25184.61    223.91 o 
  -2   3  -8     3367.07     3527.83     46.86 o 
  -1   3  -8      128.17      307.01     31.00 o 
   0   3  -8   206385.86   211767.69   1726.91 o 
  -3   4  -8     1542.13     2086.33     35.70 o 
  -2   4  -8    19595.23    20889.19    163.81 o 
  -1   4  -8    43637.96    46993.73    344.34 o 
   0   4  -8     7298.35     7605.55     69.89 o 
  -4   5  -8    78920.47    82100.95    582.83 o 
  -3   5  -8    47497.32    49677.54    363.47 o 
  -2   5  -8     4313.72     5251.69     60.14 o 
  -1   5  -8    34844.30    37824.92    272.10 o 
   0   5  -8    29260.92    27785.43    203.21 o 
  -5   6  -8     1614.00     2056.55     29.82 o 
  -4   6  -8     6028.45     7170.20     66.52 o 
  -3   6  -8    57698.87    58111.97    421.83 o 
  -2   6  -8     3428.97     4325.12     43.65 o 
  -1   6  -8    20731.09    21493.82    163.43 o 
   0   6  -8    37054.23    37896.23    291.04 o 
  -6   7  -8    48154.89    51317.94    371.77 o 
  -5   7  -8      887.95      951.96     39.43 o 
  -4   7  -8    14845.27    15368.70    126.35 o 
  -3   7  -8      747.38      850.05     23.73 o 
  -2   7  -8     5352.41     6178.18     61.37 o 
  -1   7  -8    68395.97    71793.69    569.65 o 
   0   7  -8    14628.84    15656.83    135.15 o 
  -7   8  -8    27394.35    28579.85    230.34 o 
  -6   8  -8    14076.90    12565.11    107.97 o 
  -5   8  -8     2464.19     2402.97     42.84 o 
  -4   8  -8    17270.00    18111.88    147.21 o 
  -3   8  -8    64204.95    63517.02    494.26 o 
  -2   8  -8     4396.43     4790.85     59.37 o 
  -1   8  -8    21254.67    22398.72    203.08 o 
   0   8  -8    89572.86    93048.55    760.15 o 
  -8   9  -8    15172.90    16757.12    152.52 o 
  -7   9  -8     8498.41     9050.00     86.87 o 
  -6   9  -8     6725.87     6407.03     66.93 o 
  -5   9  -8      784.81     1019.39     26.60 o 
  -4   9  -8      233.71      361.79     27.99 o 
  -3   9  -8    32888.78    32941.07    271.32 o 
  -2   9  -8     1196.29     1041.54     34.86 o 
  -1   9  -8      893.31      717.15     34.26 o 
   0   9  -8    21228.46    21756.88    198.56 o 
  -9  10  -8     1061.49     1297.20     41.56 o 
  -8  10  -8    17019.95    16357.09    158.32 o 
  -7  10  -8    17779.38    17702.08    154.91 o 
  -6  10  -8      789.02      721.48     27.44 o 
  -5  10  -8      173.35      213.56     26.99 o 
  -4  10  -8    61342.29    62998.05    506.12 o 
  -3  10  -8     8685.57     8706.78     90.60 o 
  -2  10  -8     6559.96     6644.10     80.13 o 
  -1  10  -8     4847.33     4565.21     82.43 o 
   0  10  -8     3100.21     3371.55     56.53 o 
 -10  11  -8     1141.78     1127.96     40.09 o 
  -9  11  -8    31097.39    29486.65    270.45 o 
  -8  11  -8     1308.20     1279.45     34.21 o 
  -7  11  -8    11597.38    11783.14    107.19 o 
  -6  11  -8    38286.60    37667.43    315.10 o 
  -5  11  -8     2607.36     2672.34     45.19 o 
  -4  11  -8    28900.04    27178.17    235.33 o 
  -3  11  -8    17906.37    17547.15    160.18 o 
  -2  11  -8     8386.47     8187.05     90.05 o 
  -1  11  -8     2339.32     2091.46     46.77 o 
   0  11  -8     7742.26     7858.15     92.79 o 
 -11  12  -8    13379.82    13506.22    139.55 o 
 -10  12  -8     2412.36     2264.59     44.16 o 
  -9  12  -8     1832.52     1644.86     46.71 o 
  -8  12  -8     2911.86     2780.66     48.22 o 
  -7  12  -8     4162.20     3800.56     57.58 o 
  -6  12  -8      532.41      684.74     38.68 o 
  -5  12  -8     5764.16     6235.87     78.62 o 
  -4  12  -8     2411.22     2336.47     48.03 o 
  -3  12  -8    24427.52    24912.73    233.35 o 
  -2  12  -8     3394.58     3488.89     58.32 o 
  -1  12  -8    37576.68    35567.68    322.57 o 
   0  12  -8      564.85      583.32     38.75 o 
 -12  13  -8     1049.57     1166.84     50.93 o 
 -11  13  -8     1573.89     1105.66     50.72 o 
 -10  13  -8    36179.48    36820.47    333.67 o 
  -9  13  -8      363.95      307.01     37.79 o 
  -8  13  -8    25516.58    23199.45    210.41 o 
  -7  13  -8     6871.99     6791.42     80.11 o 
  -6  13  -8     5418.16     5845.80     85.52 o 
  -5  13  -8     5291.84     4853.33     74.42 o 
  -4  13  -8    38933.23    38049.63    345.34 o 
  -3  13  -8     4392.68     4616.89     78.70 o 
  -2  13  -8     4571.17     4554.00     73.35 o 
  -1  13  -8    10089.81    10039.12    113.81 o 
   0  13  -8     3908.47     3767.41     72.85 o 
 -13  14  -8      856.38      765.80     56.33 o 
 -12  14  -8    47798.39    45193.64    455.99 o 
 -11  14  -8    32136.69    31214.01    313.00 o 
 -10  14  -8      844.62     1063.53     47.67 o 
  -9  14  -8    64190.08    61309.61    554.55 o 
  -8  14  -8    26667.11    25567.90    247.59 o 
  -7  14  -8     3658.94     3718.45     64.64 o 
  -6  14  -8    16991.66    16141.17    168.33 o 
  -5  14  -8     9591.97     9943.27    117.30 o 
  -4  14  -8     2097.44     1844.58     60.09 o 
  -3  14  -8   118513.56   120401.80   1082.93 o 
  -2  14  -8    25730.82    25197.28    240.27 o 
  -1  14  -8    23982.82    23053.26    232.37 o 
   0  14  -8    28749.94    26871.99    338.23 o 
 -14  15  -8    18180.59    18470.69    241.44 o 
 -13  15  -8    23029.66    22732.40    239.70 o 
 -12  15  -8    11277.10    11325.22    138.83 o 
 -11  15  -8    19982.10    20634.19    209.71 o 
 -10  15  -8    22150.34    22220.71    206.67 o 
  -9  15  -8     9817.89     8818.20     99.33 o 
  -8  15  -8    16015.24    15974.98    160.80 o 
  -7  15  -8    10546.57    10077.75    123.24 o 
  -6  15  -8    16417.03    15347.07    163.81 o 
  -5  15  -8    25570.56    25593.32    245.79 o 
  -4  15  -8    11433.68    11276.00    122.96 o 
  -3  15  -8     2164.42     1724.15     55.77 o 
  -2  15  -8    17049.03    17484.80    190.19 o 
  -1  15  -8    16774.06    15529.65    176.61 o 
   0  15  -8     9071.21     9038.56    122.04 o 
 -15  16  -8     2414.65     2311.77     75.60 o 
 -14  16  -8    39732.74    38489.20    397.78 o 
 -13  16  -8      173.59      421.03     85.86 o 
 -12  16  -8      947.72      587.36     55.34 o 
 -11  16  -8    27438.61    25532.07    251.89 o 
 -10  16  -8     4155.37     4297.72     66.07 o 
  -9  16  -8      667.01      736.52     50.14 o 
  -8  16  -8    29218.64    27322.96    326.89 o 
  -7  16  -8      793.90      784.80     44.71 o 
  -6  16  -8      426.47      409.05     43.57 o 
  -5  16  -8    19298.72    18130.46    178.87 o 
  -4  16  -8    36064.95    36041.29    390.69 o 
  -3  16  -8     2812.67     2370.65     55.47 o 
  -2  16  -8     1836.58     1789.92     53.83 o 
  -1  16  -8     9841.85    10005.67    137.92 o 
   0  16  -8      914.60      717.24     68.08 o 
 -16  17  -8    16795.67    16309.89    196.76 o 
 -15  17  -8    16602.99    15968.04    184.62 o 
 -14  17  -8       60.91      131.90     60.69 o 
 -13  17  -8    12114.90    12337.08    149.74 o 
 -12  17  -8    12139.61    12021.96    145.20 o 
 -11  17  -8    10052.37     9448.02    108.96 o 
 -10  17  -8     6853.64     6746.99    140.78 o 
  -9  17  -8     6341.08     5525.79    119.15 o 
  -8  17  -8     5849.01     5349.83     80.18 o 
  -7  17  -8     9202.51     8770.02    122.09 o 
  -6  17  -8    39412.50    39502.40    393.21 o 
  -5  17  -8     2473.60     2258.86     74.82 o 
  -4  17  -8     3132.48     2929.93     83.08 o 
  -3  17  -8    50361.81    50365.54    509.84 o 
  -2  17  -8     6087.58     5929.89    105.63 o 
  -1  17  -8    32107.89    31922.36    340.11 o 
   0  17  -8     8027.06     7820.65    123.90 o 
 -17  18  -8     5328.90     5279.75    101.44 o 
 -16  18  -8     3118.48     3111.10     83.15 o 
 -15  18  -8     4087.30     4063.17     90.45 o 
 -14  18  -8     5437.20     5373.21     93.35 o 
 -13  18  -8     4280.63     3995.55     81.95 o 
 -12  18  -8    10856.69    10660.13    143.36 o 
 -11  18  -8    10376.75    10522.64    142.31 o 
 -10  18  -8     6423.90     6332.62    100.29 o 
  -9  18  -8     9892.66     9585.95    148.93 o 
  -8  18  -8     6527.83     6721.50    114.01 o 
  -7  18  -8     1313.71     1201.87     84.64 o 
  -6  18  -8    19643.53    19170.39    215.12 o 
  -5  18  -8     9869.44     9964.81    140.59 o 
  -4  18  -8       13.49       75.36     53.48 o 
  -3  18  -8     7623.72     7489.70    119.51 o 
  -2  18  -8    14877.97    15068.52    186.81 o 
  -1  18  -8     8325.03     8235.60    127.23 o 
   0  18  -8    10335.83     9783.93    134.33 o 
 -18  19  -8     1770.05     2044.85     77.26 o 
 -17  19  -8    22172.29    21227.22    232.27 o 
 -16  19  -8     5086.24     5234.41     94.66 o 
 -15  19  -8     3077.95     2815.29     75.19 o 
 -14  19  -8    22517.12    22126.55    246.75 o 
 -13  19  -8     4134.71     4237.20     83.98 o 
 -12  19  -8     2453.99     2561.49     66.25 o 
 -11  19  -8    42243.68    40444.32    400.18 o 
 -10  19  -8     1132.02     1007.09     53.87 o 
  -9  19  -8     3780.08     3101.37     83.61 o 
  -8  19  -8    39267.02    39295.13    412.38 o 
  -7  19  -8     1437.95     1634.26     80.34 o 
  -6  19  -8    10522.65     9935.42    148.04 o 
  -5  19  -8     6432.68     6239.46    115.26 o 
  -4  19  -8     1324.70     1225.93     76.13 o 
  -3  19  -8     9909.52    10197.42    143.13 o 
  -2  19  -8     1726.18     1475.68     70.56 o 
  -1  19  -8      824.50      622.16     80.23 o 
   0  19  -8     2593.07     2524.49     80.99 o 
 -19  20  -8     5047.00     5252.82    102.36 o 
 -18  20  -8     4812.20     5088.96     97.09 o 
 -17  20  -8    10583.09    10240.87    152.28 o 
 -16  20  -8    10842.32    10687.80    174.60 o 
 -15  20  -8     4964.71     4652.41     92.72 o 
 -14  20  -8     2729.04     2608.83     72.15 o 
 -13  20  -8     7015.97     7425.41    107.87 o 
 -12  20  -8     6818.72     6651.71    102.04 o 
 -11  20  -8     1232.87     1155.03     55.25 o 
 -10  20  -8     7614.79     7442.08    115.79 o 
  -9  20  -8    10344.41    10337.39    140.52 o 
  -8  20  -8     5995.07     5323.01    105.43 o 
  -7  20  -8      890.56     1005.75     71.44 o 
  -6  20  -8     3304.61     3430.02     95.69 o 
  -5  20  -8     6950.46     6646.26    121.33 o 
  -4  20  -8    10046.70     9833.19    149.77 o 
  -3  20  -8     2680.79     2401.48     80.91 o 
  -2  20  -8     8017.89     7851.32    132.42 o 
  -1  20  -8    13905.40    13389.79    184.70 o 
   0  20  -8     1746.68     1805.96     78.65 o 
 -20  21  -8      392.06      197.81     65.49 o 
 -19  21  -8      566.85      648.11     64.39 o 
 -18  21  -8     4828.89     4825.96     96.33 o 
 -17  21  -8     3016.08     2875.09     83.90 o 
 -16  21  -8     2047.69     2219.87     75.91 o 
 -15  21  -8      852.80      865.53     64.02 o 
 -14  21  -8     2769.72     2693.98     76.54 o 
 -13  21  -8     2275.71     2293.29     68.79 o 
 -12  21  -8     4768.20     4505.31     83.85 o 
 -11  21  -8     5609.63     5524.02    147.33 o 
 -10  21  -8      880.54      851.67     91.79 o 
  -9  21  -8    16042.87    16509.31    194.21 o 
  -8  21  -8      859.07      425.86     71.11 o 
  -7  21  -8      776.59      588.83     77.82 o 
  -6  21  -8     1854.30     1689.67    108.01 o 
  -5  21  -8     1933.15     1922.33     87.17 o 
  -4  21  -8     6208.74     6614.37    135.14 o 
  -3  21  -8      722.80      507.93     88.09 o 
  -2  21  -8     7128.54     6901.35    140.02 o 
  -1  21  -8      583.56      433.39     89.08 o 
   0  21  -8      285.67      188.02     79.19 o 
 -21  22  -8     1973.90     1841.24     86.69 o 
 -20  22  -8     6890.28     6585.86    117.67 o 
 -19  22  -8     2393.35     2058.45     74.06 o 
 -18  22  -8     7063.99     7261.79    116.72 o 
 -17  22  -8    25348.31    24408.26    274.00 o 
 -16  22  -8     2663.79     2249.92     78.08 o 
 -15  22  -8      208.47      103.34     61.10 o 
 -14  22  -8    10107.07     9646.58    129.78 o 
 -13  22  -8     1405.89     1549.79     60.94 o 
 -12  22  -8     1060.28      938.31     59.40 o 
 -11  22  -8    47343.93    47478.11    462.78 o 
 -10  22  -8     1655.83     1627.23     73.72 o 
  -9  22  -8    10184.02    10417.50    143.00 o 
  -8  22  -8     4561.86     4626.20    104.67 o 
  -7  22  -8      896.13     1016.72     82.60 o 
  -6  22  -8    18341.43    18739.24    249.68 o 
  -5  22  -8     3388.63     3451.73    104.41 o 
  -4  22  -8      141.88      133.69     93.41 o 
  -3  22  -8    25587.08    25377.57    324.49 o 
  -2  22  -8     6925.20     6468.92    160.77 o 
  -1  22  -8     7580.79     7309.51    143.31 o 
   0  22  -8     3196.69     3076.74    110.49 o 
 -22  23  -8     2001.51     1998.15     92.59 o 
 -21  23  -8      972.24      853.67     86.59 o 
 -20  23  -8     4923.93     4519.20    100.49 o 
 -19  23  -8     3145.90     3086.42     85.84 o 
 -18  23  -8      834.11      875.48     88.99 o 
 -17  23  -8     5813.41     5531.67    110.19 o 
 -16  23  -8     4482.77     4683.99    101.69 o 
 -15  23  -8     6494.41     6464.29    111.90 o 
 -14  23  -8      344.43      287.06     62.80 o 
 -13  23  -8     2502.56     2447.38     66.29 o 
 -12  23  -8     1591.51     1592.72     62.07 o 
 -11  23  -8     1661.48     1584.77     73.45 o 
 -10  23  -8     4166.04     4246.53     93.04 o 
  -9  23  -8      801.46      677.19     65.88 o 
  -8  23  -8     7725.95     7158.97    130.73 o 
  -7  23  -8     4303.70     4133.18    109.39 o 
  -6  23  -8     1381.85     1176.27     86.07 o 
  -5  23  -8    13023.46    12165.26    201.82 o 
  -4  23  -8     4512.56     4167.62    116.50 o 
  -3  23  -8     2496.19     2480.01    108.11 o 
  -2  23  -8     6654.98     6760.80    157.28 o 
  -1  23  -8     2196.51     2320.39    109.87 o 
   0  23  -8     1372.78     1434.89     89.40 o 
 -23  24  -8     1822.00     1959.81     94.24 o 
 -22  24  -8      808.09      952.52     89.25 o 
 -21  24  -8      410.77      451.44     99.07 o 
 -20  24  -8     1150.25     1239.58     81.23 o 
 -19  24  -8      483.80      545.93     71.67 o 
 -18  24  -8     3478.22     3592.35    102.71 o 
 -17  24  -8      120.73      -72.32     72.32 o 
 -16  24  -8     7863.96     8126.83    139.23 o 
 -15  24  -8     3004.09     3056.95     89.49 o 
 -14  24  -8     1653.35     1898.65     67.75 o 
 -13  24  -8     2432.70     2163.23     69.05 o 
 -12  24  -8    12900.88    12745.84    187.60 o 
 -11  24  -8     3483.39     3711.90     96.24 o 
 -10  24  -8     5992.55     6348.70    122.23 o 
  -9  24  -8       35.31      -69.36     69.36 o 
  -8  24  -8     1266.59     1372.84     83.74 o 
  -7  24  -8     1077.76      915.81     95.02 o 
  -6  24  -8     1276.13     1350.59     88.11 o 
  -5  24  -8     2189.05     2283.14    106.29 o 
  -4  24  -8     2381.54     2522.04    132.04 o 
  -3  24  -8      783.21      813.97     98.45 o 
  -2  24  -8       89.55      133.03     92.53 o 
  -1  24  -8      110.97      -91.12     92.21 o 
   0  24  -8      331.23      556.22    106.30 o 
 -24  25  -8      339.14      222.08     93.09 o 
 -23  25  -8     3388.22     3345.79    108.17 o 
 -22  25  -8     1833.49     1801.70     91.27 o 
 -21  25  -8     2182.80     2312.09     99.26 o 
 -20  25  -8     6079.18     6257.77    135.96 o 
 -19  25  -8     2261.91     1948.07     97.36 o 
 -18  25  -8     3842.94     3886.92    103.05 o 
 -17  25  -8    13514.16    13323.06    189.47 o 
 -16  25  -8     1601.11     1649.17     82.42 o 
 -15  25  -8     5457.44     5165.52    109.36 o 
 -14  25  -8     2809.47     2640.55     84.93 o 
 -13  25  -8     2253.99     2225.16     79.52 o 
 -12  25  -8     5905.74     5756.83    113.60 o 
 -11  25  -8     1315.15     1371.19     79.90 o 
 -10  25  -8     2448.34     2710.25     89.20 o 
  -9  25  -8     8268.20     8751.59    143.50 o 
  -8  25  -8      525.70      559.14     77.03 o 
  -7  25  -8      514.21      616.81     89.76 o 
  -6  25  -8     8849.83     8989.21    159.61 o 
  -5  25  -8     4784.29     4471.29    160.88 o 
  -4  25  -8     1194.63     1547.96    105.73 o 
  -3  25  -8     4554.90     4553.64    138.00 o 
  -2  25  -8     1281.79     1283.60    103.37 o 
  -1  25  -8      831.78      992.79    109.07 o 
   0  25  -8     5054.71     4904.60    139.44 o 
 -25  26  -8     3220.15     3624.26    137.52 o 
 -24  26  -8     4065.96     4172.80    133.99 o 
 -23  26  -8      455.48      340.12     87.44 o 
 -22  26  -8     1392.02     1723.91    101.30 o 
 -21  26  -8     2626.12     2522.47    141.70 o 
 -20  26  -8      745.89      611.19     85.59 o 
 -19  26  -8     2883.95     2797.12     99.64 o 
 -18  26  -8      332.14      534.84     82.80 o 
 -17  26  -8     1647.47     1649.88     81.81 o 
 -16  26  -8      147.84       59.78     68.99 o 
 -15  26  -8     1215.17      993.56     81.96 o 
 -14  26  -8      698.88      699.04     66.03 o 
 -13  26  -8     1448.16     1659.11     79.47 o 
 -12  26  -8     1953.87     1978.57     86.00 o 
 -11  26  -8     1999.30     2228.25     89.28 o 
 -10  26  -8      267.81       46.09     77.18 o 
  -9  26  -8     1185.92     1150.92     87.13 o 
  -8  26  -8      856.50      811.19     84.89 o 
  -7  26  -8      921.42      726.04     90.53 o 
  -6  26  -8      627.84      540.62    107.54 o 
  -5  26  -8     1974.43     2232.32    155.87 o 
  -4  26  -8     3165.11     3281.24    135.63 o 
  -3  26  -8      778.18      835.77    110.79 o 
  -2  26  -8      465.74      423.03    116.18 o 
  -1  26  -8      889.20      983.04    106.96 o 
   0  26  -8     1563.37     2003.29    126.31 o 
 -26  27  -8      937.80     1016.02    140.24 o 
 -25  27  -8     3018.83     3385.89    118.73 o 
 -24  27  -8     1079.97     1274.07    101.88 o 
 -23  27  -8      493.48      432.02     93.23 o 
 -22  27  -8      696.70      871.05     99.95 o 
 -21  27  -8     1456.59     1515.28    100.58 o 
 -20  27  -8     1380.50     1451.48     88.58 o 
 -19  27  -8     2099.13     2156.93     97.59 o 
 -18  27  -8     6334.14     6724.82    152.18 o 
 -17  27  -8     3481.54     3514.63    114.17 o 
 -16  27  -8     1825.77     2027.24     98.20 o 
 -15  27  -8     3269.13     3516.70    112.65 o 
 -14  27  -8       34.00      -60.10     71.67 o 
 -13  27  -8     6457.87     7022.12    145.23 o 
 -12  27  -8     2305.86     2217.44    137.89 o 
 -11  27  -8     2999.59     3160.55    108.42 o 
 -10  27  -8     2811.81     2791.05    101.30 o 
  -9  27  -8       49.39      -78.37     78.37 o 
  -8  27  -8      552.52      495.40     79.22 o 
  -7  27  -8     6814.46     6959.91    165.85 o 
  -6  27  -8     2665.35     2848.86    129.22 o 
  -5  27  -8     2027.99     2262.35    119.18 o 
  -4  27  -8      291.04      311.19    118.37 o 
  -3  27  -8     1129.11     1639.99    118.27 o 
  -2  27  -8      292.32      135.46    115.62 o 
  -1  27  -8     1970.19     1931.45    112.12 o 
   0  27  -8     2215.79     2192.36    114.95 o 
 -26  28  -8     1987.16     1851.22    117.24 o 
 -25  28  -8     2327.89     2215.89    113.03 o 
 -24  28  -8      465.24      381.85    104.29 o 
 -23  28  -8      774.12      696.74    101.94 o 
 -22  28  -8     1116.47      854.55     95.36 o 
 -21  28  -8      957.06      915.55    120.67 o 
 -20  28  -8     9946.97    10022.29    190.44 o 
 -19  28  -8      940.31      772.65     99.49 o 
 -18  28  -8     2939.80     3087.60    130.06 o 
 -17  28  -8     4383.35     4429.58    130.22 o 
 -16  28  -8       66.23      -72.66    100.96 o 
 -15  28  -8     7479.72     7840.86    190.17 o 
 -14  28  -8       15.95       74.34    118.37 o 
 -13  28  -8     1439.67     1752.50     99.13 o 
 -12  28  -8    10063.30     9684.75    161.95 o 
 -11  28  -8     3055.64     3000.65    100.45 o 
 -10  28  -8      699.89      512.72     85.46 o 
  -9  28  -8     6702.37     7380.26    142.35 o 
  -8  28  -8      545.83      479.48     93.76 o 
  -7  28  -8     2278.82     2693.82    123.81 o 
  -6  28  -8    12430.49    13987.72    248.08 o 
  -5  28  -8     2286.38     2692.69    133.82 o 
  -4  28  -8     1849.68     2325.17    120.72 o 
  -3  28  -8     1269.37     1247.01    100.89 o 
  -2  28  -8     4296.50     4283.46    148.55 o 
 -24  29  -8     2941.31     3045.29    156.06 o 
 -23  29  -8      915.38      892.87    105.79 o 
 -22  29  -8     1153.14     1061.88    108.53 o 
 -21  29  -8     3828.27     4552.56    152.92 o 
 -20  29  -8      909.43      764.27     99.76 o 
 -19  29  -8     2143.03     2056.49    164.85 o 
 -18  29  -8     2078.59     2292.60    110.72 o 
 -17  29  -8     1694.85     1952.08    116.57 o 
 -16  29  -8      474.57      260.79     97.85 o 
 -15  29  -8     2894.18     3521.40    136.23 o 
 -14  29  -8     3473.19     3744.23    131.95 o 
 -13  29  -8     2517.21     2418.73    108.38 o 
 -12  29  -8     1240.93     1455.99    107.34 o 
 -11  29  -8     1462.79     1380.85     89.70 o 
 -10  29  -8       92.86      -44.70     83.45 o 
  -9  29  -8     1011.35     1240.36    100.29 o 
  -8  29  -8     1726.17     1974.63    109.96 o 
  -7  29  -8     1416.03     1416.89    113.10 o 
  -6  29  -8     1703.14     1697.22    117.26 o 
  -5  29  -8      363.23      362.60    121.57 o 
 -22  30  -8     4851.23     5149.18    160.35 o 
 -21  30  -8      656.21      829.09    111.48 o 
 -20  30  -8     6181.59     6903.46    174.33 o 
 -19  30  -8     1500.54     1689.56    131.60 o 
 -18  30  -8      668.61      428.62    118.99 o 
 -17  30  -8     7225.67     7630.11    173.19 o 
 -16  30  -8      631.19      865.60    125.76 o 
 -15  30  -8      513.07      444.51    110.25 o 
 -14  30  -8     1789.20     1969.22    115.81 o 
 -13  30  -8     2201.32     2573.13    121.31 o 
 -12  30  -8      207.46      132.19     89.10 o 
 -11  30  -8     4403.14     4337.57    129.29 o 
 -10  30  -8     3160.47     3747.37    141.10 o 
  -9  30  -8      450.60      412.79    139.28 o 
  -8  30  -8      569.41      324.10    124.59 o 
 -19  31  -8     1021.53     1002.04    111.26 o 
 -18  31  -8     1639.63     1545.26    127.53 o 
 -17  31  -8       85.43      -96.87     96.87 o 
 -16  31  -8      350.74      271.32    101.52 o 
 -15  31  -8     8916.06     8416.54    182.89 o 
 -14  31  -8      571.63      363.84     99.79 o 
 -13  31  -8     2466.56     2573.91    134.25 o 
 -12  31  -8     2285.13     2631.01    111.42 o 
   0   1  -7     1869.09     2397.90     53.31 o 
  -1   2  -7   154187.92   162318.98   1399.77 o 
   0   2  -7     1724.31     1986.81     35.86 o 
  -2   3  -7    15034.84    16034.74    129.72 o 
  -1   3  -7     2639.89     3092.62     37.53 o 
   0   3  -7     3907.61     4320.95     46.02 o 
  -3   4  -7    25640.40    26215.40    199.94 o 
  -2   4  -7    31814.93    34587.89    254.85 o 
  -1   4  -7     4672.09     5312.86     48.53 o 
   0   4  -7     3291.99     3645.55     35.82 o 
  -4   5  -7     2038.23     2888.86     32.42 o 
  -3   5  -7     7049.06     7067.30     58.31 o 
  -2   5  -7    27574.68    28180.04    199.42 o 
  -1   5  -7     5807.32     5655.58     50.76 o 
   0   5  -7     7702.24     8448.63     65.65 o 
  -5   6  -7     3972.13     4145.46     42.03 o 
  -4   6  -7     3508.37     3341.32     35.94 o 
  -3   6  -7     9703.69     8890.35     70.55 o 
  -2   6  -7    17539.98    18045.82    131.94 o 
  -1   6  -7     5097.12     5159.67     51.12 o 
   0   6  -7    16555.71    16865.96    134.42 o 
  -6   7  -7    14335.38    13884.08    113.23 o 
  -5   7  -7    15775.69    17249.91    140.05 o 
  -4   7  -7     1358.63     1445.00     34.54 o 
  -3   7  -7    28676.27    28900.75    213.58 o 
  -2   7  -7     3696.42     4975.99     58.91 o 
  -1   7  -7     2709.20     3241.13     42.08 o 
   0   7  -7    42316.91    47103.43    366.75 o 
  -7   8  -7     2037.20     2124.72     36.00 o 
  -6   8  -7     9602.22    10117.35     85.43 o 
  -5   8  -7     3187.58     3544.42     39.50 o 
  -4   8  -7     2078.29     1828.09     31.86 o 
  -3   8  -7     8443.16     8995.70     80.73 o 
  -2   8  -7     9771.26     8917.11     81.69 o 
  -1   8  -7     2477.53     2281.05     39.87 o 
   0   8  -7     5514.61     5644.26     62.67 o 
  -8   9  -7     5320.32     5694.17     87.61 o 
  -7   9  -7     4673.35     5324.72     53.30 o 
  -6   9  -7    29039.35    27680.34    210.98 o 
  -5   9  -7    11870.95    12544.71    109.95 o 
  -4   9  -7    13298.84    12971.64    116.90 o 
  -3   9  -7     2397.81     2351.03     40.67 o 
  -2   9  -7     3446.63     3922.86     48.68 o 
  -1   9  -7      746.53      912.08     32.42 o 
   0   9  -7      773.88      749.64     29.82 o 
  -9  10  -7     9668.85    10095.89    104.20 o 
  -8  10  -7     1218.83     1213.96     33.99 o 
  -7  10  -7    12306.80    12900.72    124.51 o 
  -6  10  -7     1453.69     1818.50     37.05 o 
  -5  10  -7     5431.16     5376.81     72.80 o 
  -4  10  -7    16929.65    16644.84    145.28 o 
  -3  10  -7     3122.39     3805.91     50.62 o 
  -2  10  -7    15208.18    14131.56    126.19 o 
  -1  10  -7    14756.49    14100.46    138.73 o 
   0  10  -7     7398.22     6633.20     75.01 o 
 -10  11  -7     4172.69     4478.14     62.05 o 
  -9  11  -7     4247.24     4528.30     55.86 o 
  -8  11  -7      793.87      850.12     32.30 o 
  -7  11  -7    30072.83    30905.39    241.99 o 
  -6  11  -7    43878.60    44334.79    377.60 o 
  -5  11  -7     4959.84     4386.47     79.30 o 
  -4  11  -7     8752.11     9098.32     96.80 o 
  -3  11  -7    15252.58    15365.35    143.64 o 
  -2  11  -7     7643.91     8340.45     81.35 o 
  -1  11  -7     4120.05     4340.35     57.57 o 
   0  11  -7     3872.89     3700.35     55.68 o 
 -11  12  -7    23179.18    21977.85    233.37 o 
 -10  12  -7    10019.09    10333.61    107.47 o 
  -9  12  -7      217.44      174.10     34.70 o 
  -8  12  -7    14687.56    14667.77    139.87 o 
  -7  12  -7    10676.89    10033.31    100.26 o 
  -6  12  -7     9038.36     9040.07     98.52 o 
  -5  12  -7     2608.67     2443.28     46.26 o 
  -4  12  -7      999.89      962.11     37.47 o 
  -3  12  -7     4965.50     4681.86     57.50 o 
  -2  12  -7     2826.91     3203.66     46.66 o 
  -1  12  -7     1169.75     1453.15     39.10 o 
   0  12  -7     2968.97     3172.84     73.41 o 
 -12  13  -7     9111.27     9237.17    105.10 o 
 -11  13  -7      780.05      712.24     34.89 o 
 -10  13  -7    19771.28    19479.66    203.04 o 
  -9  13  -7      886.22      914.10     33.84 o 
  -8  13  -7     7227.28     7424.73     80.30 o 
  -7  13  -7     1557.36     1368.89     37.52 o 
  -6  13  -7    13113.46    12896.13    136.04 o 
  -5  13  -7     6846.97     6450.70     76.00 o 
  -4  13  -7     1069.25     1164.11     33.14 o 
  -3  13  -7    14163.06    14393.65    132.01 o 
  -2  13  -7     3393.38     3374.86     51.72 o 
  -1  13  -7     3149.94     3232.85     75.56 o 
   0  13  -7    15850.59    14772.36    151.20 o 
 -13  14  -7      827.61      757.91     38.57 o 
 -12  14  -7      905.45      972.43     42.39 o 
 -11  14  -7      257.95      -39.47     39.47 o 
 -10  14  -7     2976.10     2819.03     52.72 o 
  -9  14  -7      588.01      812.06     43.55 o 
  -8  14  -7      332.05      441.18     31.10 o 
  -7  14  -7    15795.95    14927.33    154.30 o 
  -6  14  -7     3216.15     3018.94     54.63 o 
  -5  14  -7     3118.08     2877.53     49.54 o 
  -4  14  -7     1806.98     1503.72     39.01 o 
  -3  14  -7     1637.29     1555.14     39.12 o 
  -2  14  -7    17149.86    17089.97    164.71 o 
  -1  14  -7    13304.00    12757.59    150.80 o 
   0  14  -7     4475.23     4428.35     71.93 o 
 -14  15  -7     3908.96     3906.41     76.94 o 
 -13  15  -7     6855.58     7162.58     94.35 o 
 -12  15  -7      698.29      747.54     46.72 o 
 -11  15  -7    23215.24    22616.57    254.85 o 
 -10  15  -7     8917.34     8409.32     96.42 o 
  -9  15  -7     4717.56     4502.37     66.28 o 
  -8  15  -7     7164.91     7139.58     87.23 o 
  -7  15  -7     7455.18     6748.21     90.00 o 
  -6  15  -7    16991.91    15798.69    154.32 o 
  -5  15  -7    11801.31    12177.16    128.87 o 
  -4  15  -7    10645.37    10567.13    113.38 o 
  -3  15  -7    17043.88    16520.62    159.83 o 
  -2  15  -7    12674.78    12362.41    194.54 o 
  -1  15  -7     4309.96     4020.48     71.44 o 
   0  15  -7     1757.13     1662.92     51.54 o 
 -15  16  -7     3087.65     3185.73     74.56 o 
 -14  16  -7      533.51      547.69     40.93 o 
 -13  16  -7    10288.93    10813.95    129.70 o 
 -12  16  -7     6890.21     6400.15     90.65 o 
 -11  16  -7      459.35      371.47     36.31 o 
 -10  16  -7    15715.00    15687.88    158.72 o 
  -9  16  -7     8063.53     7926.14     93.31 o 
  -8  16  -7      507.16      332.88     32.34 o 
  -7  16  -7      702.46      704.07     43.19 o 
  -6  16  -7     1303.43     1319.60     43.55 o 
  -5  16  -7      627.38      832.16     40.91 o 
  -4  16  -7    16426.57    16463.03    203.55 o 
  -3  16  -7     2663.46     2463.91     49.21 o 
  -2  16  -7      884.13      887.26     46.61 o 
  -1  16  -7     7413.51     6992.71     96.78 o 
   0  16  -7    17877.05    17728.98    205.63 o 
 -16  17  -7    13271.33    12955.10    164.07 o 
 -15  17  -7     4370.63     4518.29     88.89 o 
 -14  17  -7     8951.16     8130.55    113.29 o 
 -13  17  -7     8669.72     7802.78    103.16 o 
 -12  17  -7     5856.65     5506.85     85.94 o 
 -11  17  -7     3779.53     3412.88     64.85 o 
 -10  17  -7     6027.89     5974.35     83.90 o 
  -9  17  -7     5632.32     5703.68    106.59 o 
  -8  17  -7     1864.09     1400.53     38.40 o 
  -7  17  -7    11024.98    10763.59    148.11 o 
  -6  17  -7      801.22      776.65     44.64 o 
  -5  17  -7     3051.95     3158.74     63.10 o 
  -4  17  -7      510.25      451.46     32.88 o 
  -3  17  -7      130.79       49.41     36.07 o 
  -2  17  -7    16271.17    16217.13    191.72 o 
  -1  17  -7     1432.94     1378.93     66.58 o 
   0  17  -7      881.67      673.13     64.66 o 
 -17  18  -7    14323.54    14392.87    179.11 o 
 -16  18  -7      791.33      676.00     67.33 o 
 -15  18  -7    13166.95    13486.02    161.20 o 
 -14  18  -7    11585.29    12083.81    148.02 o 
 -13  18  -7     4427.11     4688.81     87.15 o 
 -12  18  -7    11506.55    11945.48    130.87 o 
 -11  18  -7     4858.73     4540.69     79.93 o 
 -10  18  -7     2794.52     2585.58     54.95 o 
  -9  18  -7    11359.36    11012.55    123.55 o 
  -8  18  -7      950.97      674.66     39.86 o 
  -7  18  -7     1679.26     1563.61     77.38 o 
  -6  18  -7    21360.23    20406.42    307.13 o 
  -5  18  -7     3072.25     3514.85     82.82 o 
  -4  18  -7      969.04      890.13     56.43 o 
  -3  18  -7     5418.42     5342.28     94.87 o 
  -2  18  -7       70.72       27.45     56.37 o 
  -1  18  -7     4561.33     4419.02     86.21 o 
   0  18  -7     8288.96     7959.55    122.53 o 
 -18  19  -7     3608.76     3239.26     82.98 o 
 -17  19  -7      796.63      827.97     61.15 o 
 -16  19  -7     6921.34     6568.06    103.30 o 
 -15  19  -7      204.32      106.21     56.22 o 
 -14  19  -7     7074.30     7220.82    142.21 o 
 -13  19  -7     2147.46     2014.53     57.99 o 
 -12  19  -7     5090.03     4970.94     85.35 o 
 -11  19  -7     5352.44     4606.19     79.22 o 
 -10  19  -7     1635.88     1751.70     56.66 o 
  -9  19  -7     1921.68     1792.32     52.92 o 
  -8  19  -7      443.35      550.54     72.14 o 
  -7  19  -7      117.62      -13.46     63.37 o 
  -6  19  -7     1444.94     1271.76     72.19 o 
  -5  19  -7     3025.95     2980.25     75.26 o 
  -4  19  -7     2212.70     2255.97     68.64 o 
  -3  19  -7      951.36      802.83     59.91 o 
  -2  19  -7     1145.95     1031.04     67.92 o 
  -1  19  -7      890.83      929.26     68.19 o 
   0  19  -7      278.58      192.15     63.12 o 
 -19  20  -7     1504.49     1519.91     87.65 o 
 -18  20  -7     2471.37     2339.20     72.95 o 
 -17  20  -7     1329.59     1381.88     64.06 o 
 -16  20  -7     1677.03     1754.30     67.53 o 
 -15  20  -7     6127.97     5856.42    101.27 o 
 -14  20  -7     2323.38     2190.78     73.70 o 
 -13  20  -7      346.37      280.38     68.61 o 
 -12  20  -7    16302.83    16801.98    183.10 o 
 -11  20  -7     1994.39     2034.93     60.38 o 
 -10  20  -7    16552.25    16687.53    180.72 o 
  -9  20  -7      410.40      283.02     59.20 o 
  -8  20  -7     1287.06     1009.17     65.44 o 
  -7  20  -7    13426.25    13749.76    183.40 o 
  -6  20  -7      939.70      876.75     96.74 o 
  -5  20  -7     6135.47     6304.70    109.29 o 
  -4  20  -7      445.58      515.29     57.64 o 
  -3  20  -7    12028.76    11867.26    166.85 o 
  -2  20  -7    12943.80    13580.33    184.34 o 
  -1  20  -7      461.45      488.24     75.97 o 
   0  20  -7     9440.63     9721.87    150.59 o 
 -20  21  -7    10412.61    10465.60    151.23 o 
 -19  21  -7     5504.23     4924.16    100.88 o 
 -18  21  -7      693.40      571.34     63.47 o 
 -17  21  -7     6617.80     6529.72    106.52 o 
 -16  21  -7    11541.99    11237.71    150.40 o 
 -15  21  -7     2178.36     2308.77     76.35 o 
 -14  21  -7     9875.14    10044.37    131.96 o 
 -13  21  -7      913.91      766.29     55.36 o 
 -12  21  -7     6820.98     6459.41     96.48 o 
 -11  21  -7     3560.34     3307.80     70.37 o 
 -10  21  -7      938.27      893.88     59.63 o 
  -9  21  -7    26953.93    26675.75    270.82 o 
  -8  21  -7     1414.35     1475.13     80.40 o 
  -7  21  -7     3156.43     3004.79     88.51 o 
  -6  21  -7    13624.01    13288.82    191.55 o 
  -5  21  -7     1219.67      990.87     78.19 o 
  -4  21  -7    12880.76    11979.17    180.06 o 
  -3  21  -7     6071.80     6155.26    122.82 o 
  -2  21  -7     7340.26     7201.42    195.42 o 
  -1  21  -7      198.28       78.76     85.30 o 
   0  21  -7     5075.79     5034.73    119.33 o 
 -21  22  -7      128.54      108.84     67.98 o 
 -20  22  -7      588.67      673.39     69.05 o 
 -19  22  -7     1692.17     1453.05     76.48 o 
 -18  22  -7     7890.74     7734.68    118.31 o 
 -17  22  -7     2311.64     1799.42     84.12 o 
 -16  22  -7      691.37      551.58     65.22 o 
 -15  22  -7     2173.53     2371.57     67.05 o 
 -14  22  -7     5810.85     5960.94    106.46 o 
 -13  22  -7     5353.66     5717.93     91.36 o 
 -12  22  -7     1208.64     1040.18     52.31 o 
 -11  22  -7      191.60      414.70     89.73 o 
 -10  22  -7     2967.57     2804.68     73.17 o 
  -9  22  -7     1700.19     1525.19     62.89 o 
  -8  22  -7     3696.77     3533.44     84.27 o 
  -7  22  -7     3002.87     2940.53     92.64 o 
  -6  22  -7     1706.09     1444.00     88.35 o 
  -5  22  -7     8915.84     9123.97    152.89 o 
  -4  22  -7     1603.48     1632.32     84.08 o 
  -3  22  -7     1410.12     1200.03     93.75 o 
  -2  22  -7    10741.96    10555.21    172.77 o 
  -1  22  -7       70.75      -87.02     87.02 o 
   0  22  -7     2593.31     2954.44     99.69 o 
 -22  23  -7      718.36      808.36     95.23 o 
 -21  23  -7     5801.54     6048.85    136.71 o 
 -20  23  -7     3933.90     4000.55    100.79 o 
 -19  23  -7      696.26      651.11     79.38 o 
 -18  23  -7     2160.88     2264.07     76.49 o 
 -17  23  -7     1921.45     2043.05     78.22 o 
 -16  23  -7      204.80      177.22     66.61 o 
 -15  23  -7      379.19      272.43     65.44 o 
 -14  23  -7     1276.52     1134.80     54.22 o 
 -13  23  -7     2920.30     2851.30     68.50 o 
 -12  23  -7      669.25      430.18     65.98 o 
 -11  23  -7     1584.53     1440.91     63.67 o 
 -10  23  -7     9154.06     9087.88    123.73 o 
  -9  23  -7      696.80      739.60     56.31 o 
  -8  23  -7      186.21       87.18     60.21 o 
  -7  23  -7      406.66      318.95     73.04 o 
  -6  23  -7      632.78      428.10    128.58 o 
  -5  23  -7     1180.92     1237.05     79.55 o 
  -4  23  -7     6842.16     6622.57    144.03 o 
  -3  23  -7     1948.91     1490.38    103.26 o 
  -2  23  -7     1547.66     1630.43    104.27 o 
  -1  23  -7      815.59      541.98     95.48 o 
   0  23  -7      222.44      188.13     83.80 o 
 -23  24  -7     1435.66     1557.88     90.97 o 
 -22  24  -7      158.23      -10.31     78.53 o 
 -21  24  -7     1140.48     1188.23     76.67 o 
 -20  24  -7     3762.39     3661.07     98.30 o 
 -19  24  -7     7768.20     7585.68    138.54 o 
 -18  24  -7     1297.46     1262.76     81.81 o 
 -17  24  -7     1631.25     1584.24     85.36 o 
 -16  24  -7     6973.96     7004.62    125.54 o 
 -15  24  -7     2981.19     2695.99     76.07 o 
 -14  24  -7     3772.23     3951.16     84.60 o 
 -13  24  -7     1234.24     1351.09     71.11 o 
 -12  24  -7     4105.49     3720.73     98.57 o 
 -11  24  -7     2206.33     1968.42     74.92 o 
 -10  24  -7     2092.29     2189.16     76.25 o 
  -9  24  -7     3419.14     3072.47     89.13 o 
  -8  24  -7     5855.09     5775.81    117.38 o 
  -7  24  -7      879.44      602.27     76.30 o 
  -6  24  -7     5914.60     5917.68    154.62 o 
  -5  24  -7      408.35      542.54    101.78 o 
  -4  24  -7     3232.24     3589.16    125.09 o 
  -3  24  -7     4110.51     4337.10    166.98 o 
  -2  24  -7      189.35       37.14    100.66 o 
  -1  24  -7     4366.88     4402.30    143.41 o 
   0  24  -7      887.56     1009.96    106.29 o 
 -24  25  -7      817.96      833.14     87.97 o 
 -23  25  -7      816.27     1109.62     87.71 o 
 -22  25  -7      371.02      409.80     90.53 o 
 -21  25  -7      635.06      515.59     74.98 o 
 -20  25  -7       20.07      -81.50     81.50 o 
 -19  25  -7     1735.74     1587.48     90.96 o 
 -18  25  -7     5093.17     5104.46    123.84 o 
 -17  25  -7        3.17      -68.08     68.08 o 
 -16  25  -7     1144.91     1086.40     75.42 o 
 -15  25  -7     1883.46     1894.19     68.10 o 
 -14  25  -7     2681.18     2396.38     72.81 o 
 -13  25  -7     1642.66     1578.30     86.13 o 
 -12  25  -7     1106.37     1151.94     73.11 o 
 -11  25  -7     3172.92     2887.93     82.45 o 
 -10  25  -7     2979.54     2913.24     93.37 o 
  -9  25  -7     4043.22     4126.83    104.91 o 
  -8  25  -7      948.42      851.02     89.65 o 
  -7  25  -7     2450.73     2679.70     97.63 o 
  -6  25  -7      522.67      319.33     85.27 o 
  -5  25  -7     3386.19     3431.32    122.70 o 
  -4  25  -7     1981.24     2003.26    167.89 o 
  -3  25  -7     6203.38     6497.27    170.18 o 
  -2  25  -7     5183.83     5352.97    147.12 o 
  -1  25  -7     1394.46     1789.38    100.76 o 
   0  25  -7      300.70      370.17    142.15 o 
 -25  26  -7     2483.32     2412.37    115.87 o 
 -24  26  -7     4469.85     4811.56    124.16 o 
 -23  26  -7     1010.40     1122.12     89.60 o 
 -22  26  -7     2254.19     2215.88    102.80 o 
 -21  26  -7     1673.22     1717.23     95.34 o 
 -20  26  -7     7374.16     7506.07    150.53 o 
 -19  26  -7     3328.89     3354.43    107.85 o 
 -18  26  -7     6894.82     7529.04    145.93 o 
 -17  26  -7     8991.42     9188.77    156.45 o 
 -16  26  -7      892.18      827.64     86.32 o 
 -15  26  -7     1015.73      871.35     59.58 o 
 -14  26  -7     4733.86     4712.79    102.05 o 
 -13  26  -7     2009.38     2031.48     77.23 o 
 -12  26  -7     3258.23     3348.65     99.10 o 
 -11  26  -7     1270.15     1184.28     81.88 o 
 -10  26  -7     1754.04     1664.61    102.32 o 
  -9  26  -7     6406.86     6671.61    128.97 o 
  -8  26  -7      870.08      933.90     78.85 o 
  -7  26  -7     1446.12     1568.72     92.26 o 
  -6  26  -7     2902.93     2990.45    117.89 o 
  -5  26  -7      627.24      524.84     95.29 o 
  -4  26  -7      182.07      219.17     97.57 o 
  -3  26  -7      200.23      191.12     96.29 o 
  -2  26  -7     1115.29      997.72    113.25 o 
  -1  26  -7      336.51      398.71    148.26 o 
   0  26  -7       81.61       37.79     87.17 o 
 -26  27  -7     1225.55     1388.42    179.11 o 
 -25  27  -7     1490.95     1668.81    119.11 o 
 -24  27  -7     1272.40     1345.92    104.43 o 
 -23  27  -7     3550.87     3498.15    124.94 o 
 -22  27  -7     2289.24     2278.93    110.23 o 
 -21  27  -7       55.07       65.12     85.81 o 
 -20  27  -7     1449.70     1505.13    109.27 o 
 -19  27  -7     3056.81     2932.17     99.16 o 
 -18  27  -7      737.47      548.02     85.26 o 
 -17  27  -7      858.47      797.90     80.05 o 
 -16  27  -7     1481.95     1540.11     81.96 o 
 -15  27  -7     1544.61     1254.62     97.66 o 
 -14  27  -7      199.29      264.75     66.00 o 
 -13  27  -7     1637.18     1798.00     86.12 o 
 -12  27  -7     6932.13     6933.01    132.99 o 
 -11  27  -7     2955.66     2920.90    106.87 o 
 -10  27  -7      823.86      881.08     80.95 o 
  -9  27  -7     5045.65     4957.14    118.89 o 
  -8  27  -7      716.53      875.43     82.06 o 
  -7  27  -7     1838.77     1885.97    108.74 o 
  -6  27  -7     1443.93     1323.11    104.38 o 
  -5  27  -7      258.96      443.08     98.23 o 
  -4  27  -7     2385.11     2519.50    128.55 o 
  -3  27  -7     2234.35     2367.17    120.07 o 
  -2  27  -7      418.70      482.27    101.56 o 
  -1  27  -7      747.68      761.38     99.68 o 
   0  27  -7     1105.71     1134.97    106.90 o 
 -27  28  -7     1125.85     1097.18    112.78 o 
 -26  28  -7      692.96      819.85    151.91 o 
 -25  28  -7     2199.26     2535.97    110.39 o 
 -24  28  -7      449.52      327.27    104.38 o 
 -23  28  -7     1599.32     1763.19    124.28 o 
 -22  28  -7      506.98      460.71    129.05 o 
 -21  28  -7     3219.49     3695.23    119.63 o 
 -20  28  -7     1260.93     1336.77     91.36 o 
 -19  28  -7      784.20      860.80     84.24 o 
 -18  28  -7     1482.29     1576.23     86.53 o 
 -17  28  -7      633.48      762.26     93.58 o 
 -16  28  -7      869.93     1036.02     88.04 o 
 -15  28  -7      857.90      850.66     92.07 o 
 -14  28  -7     2431.60     2525.16     97.44 o 
 -13  28  -7     5184.66     5769.10    129.82 o 
 -12  28  -7      471.53      452.88    107.12 o 
 -11  28  -7      117.51      184.29     74.89 o 
 -10  28  -7     1553.98     1742.05     87.47 o 
  -9  28  -7      799.34      667.01     86.56 o 
  -8  28  -7     2965.34     2814.56    111.09 o 
  -7  28  -7     1707.65     1981.05    120.68 o 
  -6  28  -7      360.50      551.78    102.48 o 
  -5  28  -7     3904.97     3807.55    133.44 o 
  -4  28  -7      939.63     1122.53    107.08 o 
  -3  28  -7      986.60     1012.78    116.52 o 
  -2  28  -7     1563.18     1681.47    112.04 o 
  -1  28  -7      114.81      -97.63    113.75 o 
 -25  29  -7     2317.25     1988.50    122.65 o 
 -24  29  -7     2955.61     2800.17    128.79 o 
 -23  29  -7     2834.70     2539.86    123.53 o 
 -22  29  -7     1267.58     1325.56    126.59 o 
 -21  29  -7      701.23     1168.03    101.09 o 
 -20  29  -7     4871.38     4591.70    144.31 o 
 -19  29  -7      766.54      808.49    103.89 o 
 -18  29  -7      168.25      152.95     90.72 o 
 -17  29  -7     5100.30     4966.43    150.01 o 
 -16  29  -7      949.57      872.57     92.93 o 
 -15  29  -7     1083.05     1071.53    101.87 o 
 -14  29  -7     6883.90     6682.44    140.10 o 
 -13  29  -7      435.45      289.30     86.12 o 
 -12  29  -7     2924.44     3164.40    106.82 o 
 -11  29  -7     1050.30     1083.75     82.35 o 
 -10  29  -7      882.42      745.95    100.84 o 
  -9  29  -7     3598.32     3810.45    123.86 o 
  -8  29  -7     3405.74     3402.79    173.86 o 
  -7  29  -7      840.50      826.97    132.23 o 
  -6  29  -7     5317.51     5252.02    152.36 o 
  -5  29  -7     1874.75     2033.18    127.80 o 
  -4  29  -7     2602.03     2870.45    126.35 o 
 -24  30  -7       49.35       13.31     96.73 o 
 -23  30  -7      284.07      228.10     98.95 o 
 -22  30  -7      118.71      100.17     88.86 o 
 -21  30  -7      281.85      277.09     90.33 o 
 -20  30  -7      718.05      671.46     96.06 o 
 -19  30  -7     2066.15     1983.23    108.35 o 
 -18  30  -7       55.38     -112.77    112.77 o 
 -17  30  -7      729.49      933.11    101.81 o 
 -16  30  -7     1784.12     1717.45    110.07 o 
 -15  30  -7      528.40      523.66     96.49 o 
 -14  30  -7      992.85     1035.48     88.33 o 
 -13  30  -7     3877.78     3932.88    139.79 o 
 -12  30  -7     1664.70     1272.19     86.43 o 
 -11  30  -7     1476.65     1607.31    107.33 o 
 -10  30  -7      171.57        4.43    107.41 o 
  -9  30  -7     2572.96     2634.62    117.64 o 
  -8  30  -7     1000.74     1075.67    110.42 o 
  -7  30  -7     2533.91     2830.75    126.51 o 
  -6  30  -7      934.69      871.71    114.83 o 
 -21  31  -7      410.54      342.93     97.68 o 
 -20  31  -7       69.72       87.58     98.87 o 
 -19  31  -7     1290.54     1421.50    111.76 o 
 -18  31  -7     1031.64     1119.62    114.22 o 
 -17  31  -7     1533.27     1912.64    104.29 o 
 -16  31  -7     2231.94     2463.99    114.90 o 
 -15  31  -7      158.46      104.99     95.73 o 
 -14  31  -7       70.29       66.29     89.51 o 
 -13  31  -7     2475.58     2592.59    107.13 o 
 -12  31  -7      310.85      489.03    156.32 o 
 -11  31  -7      220.92       62.82     90.05 o 
 -10  31  -7     2688.38     2441.50    121.66 o 
   0   0  -6    14101.68    10621.30    309.06 o 
   0   1  -6     7814.74     9603.67    101.77 o 
  -1   2  -6     3271.72     3121.13     40.01 o 
   0   2  -6    15241.28    16745.13    136.96 o 
  -2   3  -6     2239.02     2418.78     28.21 o 
  -1   3  -6    19915.75    20550.48    149.39 o 
   0   3  -6     8399.64     9411.48     71.74 o 
  -3   4  -6    29912.98    31242.08    218.54 o 
  -2   4  -6    32673.49    32826.70    228.42 o 
  -1   4  -6    18755.85    20857.13    147.60 o 
   0   4  -6    44371.25    45118.47    297.58 o 
  -4   5  -6     1441.00     1595.86     23.44 o 
  -3   5  -6     8956.67     9452.89     73.53 o 
  -2   5  -6    24096.87    25700.97    173.77 o 
  -1   5  -6    19495.60    19863.42    143.49 o 
   0   5  -6    15121.03    17454.34    124.13 o 
  -5   6  -6    20910.46    20140.49    136.10 o 
  -4   6  -6     4511.60     5070.73     45.99 o 
  -3   6  -6    47391.38    50383.32    349.12 o 
  -2   6  -6    17316.08    17422.60    125.10 o 
  -1   6  -6    12783.49    12768.88     98.96 o 
   0   6  -6    32356.43    35506.14    246.66 o 
  -6   7  -6    20283.84    19266.64    131.81 o 
  -5   7  -6    23142.82    23213.14    156.13 o 
  -4   7  -6    15061.90    15265.10    116.19 o 
  -3   7  -6    33068.86    32634.87    232.46 o 
  -2   7  -6    10420.15    11159.44     87.00 o 
  -1   7  -6     9385.74     8852.21     79.60 o 
   0   7  -6    25006.06    22861.64    171.76 o 
  -7   8  -6     6866.39     7097.54     70.22 o 
  -6   8  -6    34181.63    36896.77    245.24 o 
  -5   8  -6    61281.02    64627.01    458.74 o 
  -4   8  -6     8158.47    10369.16     92.00 o 
  -3   8  -6    42912.79    45554.32    328.77 o 
  -2   8  -6     9329.35    10057.77     88.07 o 
  -1   8  -6     1758.88     1999.42     36.16 o 
   0   8  -6    10882.42    10062.37     92.10 o 
  -8   9  -6     9043.94    10254.32     93.84 o 
  -7   9  -6     7425.62     7096.45     64.17 o 
  -6   9  -6    20948.28    21353.44    156.05 o 
  -5   9  -6    34343.82    33852.42    259.60 o 
  -4   9  -6      999.11     1435.65     37.32 o 
  -3   9  -6     1970.34     2118.61     37.95 o 
  -2   9  -6    36329.88    35136.38    263.37 o 
  -1   9  -6    21268.13    21377.42    165.18 o 
   0   9  -6    12357.41    14230.53    123.15 o 
  -9  10  -6    23818.50    23379.09    227.10 o 
  -8  10  -6    14249.75    14754.91    148.99 o 
  -7  10  -6      984.02     1360.87     31.49 o 
  -6  10  -6    50191.23    48515.31    390.13 o 
  -5  10  -6    39253.34    44253.46    334.99 o 
  -4  10  -6     2133.77     2206.72     42.04 o 
  -3  10  -6    18437.95    18135.93    144.30 o 
  -2  10  -6     4472.30     5133.52     56.76 o 
  -1  10  -6    29992.56    31610.78    237.76 o 
   0  10  -6     8451.44     8779.66     90.04 o 
 -10  11  -6     1134.68      851.66     33.68 o 
  -9  11  -6    17237.16    17909.01    161.78 o 
  -8  11  -6    68958.83    71049.20    570.22 o 
  -7  11  -6    10131.06    10789.59    101.72 o 
  -6  11  -6    78190.53    75636.65    617.07 o 
  -5  11  -6    16756.30    16270.82    143.13 o 
  -4  11  -6     7583.75     7032.03     75.66 o 
  -3  11  -6    91653.23    91236.94    686.74 o 
  -2  11  -6     2536.07     2781.77     41.71 o 
  -1  11  -6     2454.75     1845.70     37.63 o 
   0  11  -6    64691.78    64336.23    563.17 o 
 -11  12  -6     1059.06     1085.71     35.08 o 
 -10  12  -6    15893.05    15800.07    157.13 o 
  -9  12  -6     8323.15     9274.62    107.20 o 
  -8  12  -6    40381.54    40607.66    359.90 o 
  -7  12  -6     5390.13     6091.00     68.76 o 
  -6  12  -6     7772.33     8187.22     94.02 o 
  -5  12  -6    88405.88    87917.82    841.20 o 
  -4  12  -6     7667.30     7566.95     91.76 o 
  -3  12  -6     8447.08     7793.44     77.45 o 
  -2  12  -6    27557.39    27561.76    221.43 o 
  -1  12  -6    19197.05    17613.02    165.03 o 
   0  12  -6     2210.76     2213.39     56.15 o 
 -12  13  -6     9928.02     8783.81     99.65 o 
 -11  13  -6     9506.63     9766.25    119.09 o 
 -10  13  -6    14435.57    14654.47    179.79 o 
  -9  13  -6     5582.89     4661.74     64.43 o 
  -8  13  -6     2750.26     2734.97     49.45 o 
  -7  13  -6     3147.50     3523.87     73.26 o 
  -6  13  -6     1228.64     1253.69     35.29 o 
  -5  13  -6     5479.51     4978.44     64.73 o 
  -4  13  -6      959.13      843.84     27.64 o 
  -3  13  -6     6480.41     6129.13     66.56 o 
  -2  13  -6      636.70      504.11     42.27 o 
  -1  13  -6     3526.66     3705.63     68.09 o 
   0  13  -6     6202.49     5269.98     72.39 o 
 -13  14  -6     9567.94     8917.17    106.19 o 
 -12  14  -6     8209.25     7709.18    126.84 o 
 -11  14  -6    11690.27    12568.75    142.18 o 
 -10  14  -6     8551.85     8899.64     94.86 o 
  -9  14  -6    12374.07    12927.61    135.99 o 
  -8  14  -6    32059.04    32914.62    290.21 o 
  -7  14  -6     1159.69     1319.68     57.37 o 
  -6  14  -6    47332.14    46266.35    545.43 o 
  -5  14  -6     9847.10     9939.20    104.55 o 
  -4  14  -6     5754.47     5582.45     64.84 o 
  -3  14  -6     5325.44     5296.05     73.64 o 
  -2  14  -6     4769.84     4731.60     75.30 o 
  -1  14  -6     4912.78     4316.44     59.36 o 
   0  14  -6    19157.60    19789.44    225.18 o 
 -14  15  -6      355.34      311.04     36.95 o 
 -13  15  -6      185.19      176.70     35.05 o 
 -12  15  -6     4118.74     4046.21     91.93 o 
 -11  15  -6      537.42      662.48     30.72 o 
 -10  15  -6     4394.75     4032.10     62.37 o 
  -9  15  -6     9422.26     9512.15     98.88 o 
  -8  15  -6      963.06     1152.95     40.32 o 
  -7  15  -6    10883.92    11336.41    125.46 o 
  -6  15  -6     4628.24     4305.23     72.38 o 
  -5  15  -6     1059.94      957.05     45.66 o 
  -4  15  -6    21174.86    21210.88    184.08 o 
  -3  15  -6      820.91      746.87     33.14 o 
  -2  15  -6     2307.89     2142.78     42.30 o 
  -1  15  -6     5965.06     5448.06     82.27 o 
   0  15  -6     1135.76     1160.11     49.46 o 
 -15  16  -6    14618.61    13560.99    170.20 o 
 -14  16  -6     4041.65     3872.12     93.51 o 
 -13  16  -6     2956.75     3123.11     68.69 o 
 -12  16  -6     5461.29     5158.02     76.76 o 
 -11  16  -6       65.46       64.49     31.44 o 
 -10  16  -6     8397.33     8827.03    105.12 o 
  -9  16  -6      935.51      841.93     37.12 o 
  -8  16  -6    10517.62    11192.29    118.12 o 
  -7  16  -6    26590.58    27241.73    304.98 o 
  -6  16  -6     4859.44     4521.49     70.83 o 
  -5  16  -6    15425.98    15752.35    159.81 o 
  -4  16  -6      520.56      470.79     36.70 o 
  -3  16  -6     2324.37     2143.64     45.71 o 
  -2  16  -6     2330.51     2308.57     48.08 o 
  -1  16  -6      770.77      577.73     45.65 o 
   0  16  -6     8528.78     8240.61    113.45 o 
 -16  17  -6     2014.33     2047.22     68.75 o 
 -15  17  -6     6867.28     6548.39     98.36 o 
 -14  17  -6    15739.99    15713.58    194.35 o 
 -13  17  -6      988.64      845.53     46.34 o 
 -12  17  -6     4620.35     4704.70     84.72 o 
 -11  17  -6     1832.79     1959.60     47.96 o 
 -10  17  -6    10405.54    10090.89    109.62 o 
  -9  17  -6    43943.16    42994.62    388.41 o 
  -8  17  -6     2610.00     2688.73     68.92 o 
  -7  17  -6     5306.00     5292.68     79.44 o 
  -6  17  -6    10275.18     9420.02    114.33 o 
  -5  17  -6     2335.23     2360.82     46.97 o 
  -4  17  -6     7958.41     7251.48    105.52 o 
  -3  17  -6     1058.53     1065.54     45.31 o 
  -2  17  -6     1983.60     2036.86     64.26 o 
  -1  17  -6      100.06       88.39     40.82 o 
   0  17  -6     7066.89     7703.96    117.00 o 
 -17  18  -6     6466.45     5772.54    100.77 o 
 -16  18  -6      155.64       93.84     61.66 o 
 -15  18  -6     3576.64     3677.84     77.45 o 
 -14  18  -6     3582.72     3324.54     73.44 o 
 -13  18  -6     1841.15     1868.58     51.08 o 
 -12  18  -6     2114.45     2032.61     50.61 o 
 -11  18  -6     2129.64     2019.77     47.63 o 
 -10  18  -6      408.79      252.97     38.00 o 
  -9  18  -6      184.90      -46.06     46.06 o 
  -8  18  -6     7860.47     7432.04    139.36 o 
  -7  18  -6     7582.19     6959.10     96.10 o 
  -6  18  -6     7512.78     6848.40     95.56 o 
  -5  18  -6     1631.49     1623.11     47.81 o 
  -4  18  -6     7528.59     7611.43    106.15 o 
  -3  18  -6     3152.19     2747.49     77.45 o 
  -2  18  -6     2587.86     2704.11     87.49 o 
  -1  18  -6    15938.29    15228.26    195.43 o 
   0  18  -6      606.85      478.76     83.00 o 
 -18  19  -6     1353.97     1428.14     72.54 o 
 -17  19  -6     2078.99     1999.46     68.65 o 
 -16  19  -6     9944.21     9797.27    129.13 o 
 -15  19  -6     6146.91     5783.65     95.27 o 
 -14  19  -6     7094.60     7421.45    104.34 o 
 -13  19  -6     6651.14     6818.93     99.23 o 
 -12  19  -6     1400.88     1285.63     54.32 o 
 -11  19  -6    10360.80    10571.63    127.36 o 
 -10  19  -6    18019.51    18390.83    193.36 o 
  -9  19  -6    15242.46    14039.63    210.06 o 
  -8  19  -6    13942.86    14003.67    206.48 o 
  -7  19  -6     4964.63     4585.44    111.97 o 
  -6  19  -6     5825.70     5188.96     94.91 o 
  -5  19  -6     2942.29     2991.41     72.64 o 
  -4  19  -6     7838.93     7209.17    116.01 o 
  -3  19  -6    12059.67    11703.98    152.81 o 
  -2  19  -6     1776.39     2007.91     75.44 o 
  -1  19  -6     9110.05     8645.87    145.19 o 
   0  19  -6    18582.59    18224.47    227.93 o 
 -19  20  -6     1481.58     1493.67     77.91 o 
 -18  20  -6     3159.78     3000.02     81.93 o 
 -17  20  -6     6499.68     6143.75    105.60 o 
 -16  20  -6      544.44      538.70     60.84 o 
 -15  20  -6     1293.28     1295.68     64.90 o 
 -14  20  -6     1041.13     1021.41     56.75 o 
 -13  20  -6      116.78      172.77     48.42 o 
 -12  20  -6    21622.57    21929.75    225.70 o 
 -11  20  -6     2262.25     2293.09     62.53 o 
 -10  20  -6     5267.86     4705.48     80.73 o 
  -9  20  -6     8442.07     7798.28    127.67 o 
  -8  20  -6       89.47        4.67     50.53 o 
  -7  20  -6     8146.76     7603.46    124.50 o 
  -6  20  -6    17556.94    15849.93    267.70 o 
  -5  20  -6       82.44      -50.13     50.13 o 
  -4  20  -6    13533.80    13718.80    179.09 o 
  -3  20  -6     6248.13     6187.01    102.58 o 
  -2  20  -6      113.28      169.80     66.30 o 
  -1  20  -6     4651.30     5015.89    105.06 o 
   0  20  -6     1946.35     2060.20     81.81 o 
 -20  21  -6     4734.62     4685.23    100.99 o 
 -19  21  -6     1100.11     1131.79     73.32 o 
 -18  21  -6     3980.29     4074.05     93.11 o 
 -17  21  -6      323.38      211.01     74.52 o 
 -16  21  -6     3841.49     4348.56     91.73 o 
 -15  21  -6    17656.15    18128.93    211.07 o 
 -14  21  -6     3379.05     3266.28     74.27 o 
 -13  21  -6     4086.36     3909.25     82.58 o 
 -12  21  -6     4031.41     4300.86     95.95 o 
 -11  21  -6     3276.09     3435.95     70.90 o 
 -10  21  -6     5403.89     5344.42     85.35 o 
  -9  21  -6      927.93      818.60     47.22 o 
  -8  21  -6     3921.47     3462.40     76.74 o 
  -7  21  -6    11852.21    11479.13    156.32 o 
  -6  21  -6     4719.21     4243.57    101.14 o 
  -5  21  -6     1113.05      942.08     77.46 o 
  -4  21  -6      307.10      191.88     69.48 o 
  -3  21  -6    17725.46    17034.71    246.37 o 
  -2  21  -6     1032.18     1293.39     80.27 o 
  -1  21  -6     4526.83     4619.81    103.92 o 
   0  21  -6     2695.30     2844.75     91.17 o 
 -21  22  -6     1828.41     1562.52     85.18 o 
 -20  22  -6     7702.73     8431.17    133.64 o 
 -19  22  -6     6779.85     6653.15    122.68 o 
 -18  22  -6     5574.75     5695.69    135.51 o 
 -17  22  -6    10384.38     9996.87    143.96 o 
 -16  22  -6     3584.98     3603.11     81.25 o 
 -15  22  -6     5380.31     5227.67     91.60 o 
 -14  22  -6    23069.00    23720.12    253.90 o 
 -13  22  -6     5802.68     5473.61     90.14 o 
 -12  22  -6    10178.94     9674.43    123.63 o 
 -11  22  -6     5402.76     5061.84     84.83 o 
 -10  22  -6     3046.85     3117.36     66.00 o 
  -9  22  -6     2994.50     2887.20     71.93 o 
  -8  22  -6     2698.86     2699.50     73.60 o 
  -7  22  -6     7753.25     7462.12    121.54 o 
  -6  22  -6     9816.04     8803.71    149.17 o 
  -5  22  -6     3196.45     2968.91     90.11 o 
  -4  22  -6     1432.11     1386.33     81.66 o 
  -3  22  -6     1578.77     1597.53     97.51 o 
  -2  22  -6     2116.67     2447.82    104.09 o 
  -1  22  -6     1841.12     1655.39    100.84 o 
   0  22  -6    15174.40    15200.97    220.24 o 
 -22  23  -6     2539.53     2519.31    102.40 o 
 -21  23  -6     2154.01     1897.72     91.81 o 
 -20  23  -6     7517.95     7597.91    133.64 o 
 -19  23  -6     2372.02     2214.94     84.18 o 
 -18  23  -6     4367.07     4116.78    102.37 o 
 -17  23  -6    19208.10    19390.20    239.45 o 
 -16  23  -6      674.82      545.84     70.39 o 
 -15  23  -6     4436.85     4174.34     91.02 o 
 -14  23  -6     3296.63     3366.86     81.20 o 
 -13  23  -6     2511.95     2133.57     69.87 o 
 -12  23  -6      513.28      382.94     62.66 o 
 -11  23  -6     1685.03     1881.05     64.37 o 
 -10  23  -6     5158.05     4596.80     84.61 o 
  -9  23  -6    11382.20    11122.94    157.39 o 
  -8  23  -6      859.15      965.17     68.67 o 
  -7  23  -6     6577.88     6400.97    122.70 o 
  -6  23  -6     4144.93     4163.56    105.91 o 
  -5  23  -6     1642.73     1691.08     86.68 o 
  -4  23  -6    13039.52    13175.34    206.28 o 
  -3  23  -6     2496.28     2536.69    114.61 o 
  -2  23  -6     2346.62     2413.86    134.27 o 
  -1  23  -6    13118.18    13281.73    230.41 o 
   0  23  -6       91.08      -45.73     91.26 o 
 -23  24  -6     3086.51     3120.71    107.07 o 
 -22  24  -6     2787.23     3036.10    105.92 o 
 -21  24  -6     6354.36     6415.33    127.74 o 
 -20  24  -6     1966.02     2176.83     89.31 o 
 -19  24  -6     6762.65     7041.47    134.45 o 
 -18  24  -6      616.28      654.79     82.22 o 
 -17  24  -6       38.34      -52.18     62.48 o 
 -16  24  -6     5775.00     5991.53    108.42 o 
 -15  24  -6     7963.78     7885.01    120.50 o 
 -14  24  -6     6145.09     5514.89    100.29 o 
 -13  24  -6     4388.22     4519.83    115.64 o 
 -12  24  -6     1636.15     1523.07     64.65 o 
 -11  24  -6     2762.47     2856.08     89.81 o 
 -10  24  -6      564.92      583.96     58.25 o 
  -9  24  -6     4334.77     4275.06    105.35 o 
  -8  24  -6     4612.71     4401.25    108.56 o 
  -7  24  -6     4873.39     5036.77    156.14 o 
  -6  24  -6    10382.45    10025.51    185.05 o 
  -5  24  -6     1896.56     1860.78     94.91 o 
  -4  24  -6     4678.02     4718.53    136.88 o 
  -3  24  -6     8877.98     8846.40    183.74 o 
  -2  24  -6     1582.74     1465.72    118.35 o 
  -1  24  -6     3103.31     3565.08    118.36 o 
   0  24  -6      798.91      877.30     94.79 o 
 -24  25  -6     2219.38     2273.42    117.90 o 
 -23  25  -6    11077.29    11399.64    185.76 o 
 -22  25  -6     2534.36     2617.14    105.59 o 
 -21  25  -6     4748.15     4402.40    108.78 o 
 -20  25  -6    11753.19    11739.77    304.71 o 
 -19  25  -6     3474.84     3210.01    147.47 o 
 -18  25  -6     7848.77     8152.81    154.73 o 
 -17  25  -6     3724.64     3697.99     91.43 o 
 -16  25  -6      909.85      888.50     63.75 o 
 -15  25  -6     7637.51     7674.87    120.72 o 
 -14  25  -6     9138.93     9346.16    162.87 o 
 -13  25  -6     1674.57     1343.82     70.86 o 
 -12  25  -6    12611.86    12017.83    234.47 o 
 -11  25  -6     5431.48     4921.21    114.23 o 
 -10  25  -6     6266.00     6531.96    128.14 o 
  -9  25  -6    11724.76    12115.05    218.32 o 
  -8  25  -6     3887.71     3463.36    125.73 o 
  -7  25  -6     1884.47     1938.85     96.61 o 
  -6  25  -6     7254.61     6964.72    145.12 o 
  -5  25  -6     1180.53     1180.72    106.56 o 
  -4  25  -6      265.78      177.20    106.87 o 
  -3  25  -6    10392.15    10641.64    219.38 o 
  -2  25  -6     2688.95     3005.86    132.13 o 
  -1  25  -6     3890.35     4379.51    127.58 o 
   0  25  -6      523.33      271.96     89.42 o 
 -25  26  -6      307.36      547.49    114.02 o 
 -24  26  -6       86.66        5.66     88.10 o 
 -23  26  -6     2008.56     2080.85     98.27 o 
 -22  26  -6     1700.86     1639.63    100.17 o 
 -21  26  -6     2500.86     2486.34    104.86 o 
 -20  26  -6     5620.07     6042.74    136.41 o 
 -19  26  -6     1864.34     1863.20     93.55 o 
 -18  26  -6     1924.38     2082.17     94.30 o 
 -17  26  -6     2139.70     2335.25     86.29 o 
 -16  26  -6     5370.51     5115.51    103.57 o 
 -15  26  -6     1920.30     1854.82     71.84 o 
 -14  26  -6     7207.57     7746.57    122.04 o 
 -13  26  -6    15764.53    15725.63    305.67 o 
 -12  26  -6     2411.05     2138.51     87.03 o 
 -11  26  -6     8607.64     9250.83    154.32 o 
 -10  26  -6      887.26      883.37     88.20 o 
  -9  26  -6      635.71      625.72     77.64 o 
  -8  26  -6     4231.59     4208.25    122.63 o 
  -7  26  -6     4015.20     3855.49    136.30 o 
  -6  26  -6     3137.93     3561.47    127.10 o 
  -5  26  -6      560.59      508.66    127.01 o 
  -4  26  -6     7471.10     8071.08    177.84 o 
  -3  26  -6      252.39      115.42    128.05 o 
  -2  26  -6       70.12       -7.94     97.86 o 
  -1  26  -6     4244.84     4222.69    127.30 o 
   0  26  -6       58.99        8.44     95.59 o 
 -26  27  -6     1282.34     1411.42    126.43 o 
 -25  27  -6     1349.69     1367.87    125.28 o 
 -24  27  -6     4776.46     5296.90    129.77 o 
 -23  27  -6     1813.21     1895.85    111.19 o 
 -22  27  -6     1665.76     2394.23    113.19 o 
 -21  27  -6      547.77      709.11    110.90 o 
 -20  27  -6      144.77      117.26     79.74 o 
 -19  27  -6     5341.11     5343.04    126.14 o 
 -18  27  -6      614.17      583.54     93.21 o 
 -17  27  -6      855.46      701.92     85.40 o 
 -16  27  -6     3824.27     3675.80     94.77 o 
 -15  27  -6       68.77       45.69     64.32 o 
 -14  27  -6     3452.07     3318.31     97.99 o 
 -13  27  -6     3042.23     3110.89     99.99 o 
 -12  27  -6     1496.96     1384.50     99.43 o 
 -11  27  -6     3813.64     4217.75    134.61 o 
 -10  27  -6      707.76      671.51    120.36 o 
  -9  27  -6      105.16      -43.84     76.23 o 
  -8  27  -6     3533.06     3509.96    105.56 o 
  -7  27  -6       23.33     -110.71    149.30 o 
  -6  27  -6     2566.29     2364.32    116.74 o 
  -5  27  -6     2232.40     2312.98    120.30 o 
  -4  27  -6     5510.04     5822.46    165.80 o 
  -3  27  -6      869.62      828.04    123.29 o 
  -2  27  -6     4892.59     5303.07    139.27 o 
  -1  27  -6      215.84       -9.24     90.36 o 
   0  27  -6     3493.76     3734.40    130.69 o 
 -27  28  -6     1399.85     1438.34    152.94 o 
 -26  28  -6     4186.97     4354.14    179.38 o 
 -25  28  -6     3071.31     3106.34    126.14 o 
 -24  28  -6     1933.43     2065.88    121.32 o 
 -23  28  -6     5261.82     5383.86    155.74 o 
 -22  28  -6     2176.48     2065.83    163.14 o 
 -21  28  -6     2473.29     2266.91    103.13 o 
 -20  28  -6       94.32       95.56     86.48 o 
 -19  28  -6      327.86      221.68     78.56 o 
 -18  28  -6     4706.20     4587.04    136.43 o 
 -17  28  -6     4611.04     4434.84    113.88 o 
 -16  28  -6     2012.11     1824.46     76.45 o 
 -15  28  -6     2954.10     2835.09     96.26 o 
 -14  28  -6     4556.73     4774.89    169.47 o 
 -13  28  -6     6517.56     6619.62    137.76 o 
 -12  28  -6     1497.88     1346.55     96.37 o 
 -11  28  -6     2939.25     2827.76     92.90 o 
 -10  28  -6     1526.07     1671.13     88.52 o 
  -9  28  -6     1432.33     1439.51    108.00 o 
  -8  28  -6       31.46      -30.00     87.03 o 
  -7  28  -6     1028.05     1308.04    110.03 o 
  -6  28  -6      556.30      525.03    146.71 o 
  -5  28  -6     1854.35     2066.95    116.79 o 
  -4  28  -6     3017.96     3189.82    129.01 o 
  -3  28  -6     4426.14     4417.27    150.17 o 
  -2  28  -6     1597.21     1534.59    105.98 o 
  -1  28  -6     2860.16     3065.28    119.68 o 
 -26  29  -6      323.35       96.25    135.27 o 
 -25  29  -6      467.30      294.12    140.66 o 
 -24  29  -6      109.87      179.60    134.62 o 
 -23  29  -6      669.73      759.41    113.56 o 
 -22  29  -6      600.70      326.73     95.81 o 
 -21  29  -6        3.55      -47.06     83.34 o 
 -20  29  -6     2720.53     3076.71    107.59 o 
 -19  29  -6       47.55      127.05     88.47 o 
 -18  29  -6      230.29      196.49    100.76 o 
 -17  29  -6       29.56       78.52     83.23 o 
 -16  29  -6     2357.91     2442.47    112.46 o 
 -15  29  -6       80.25       96.76     91.00 o 
 -14  29  -6       28.08      -46.82    109.56 o 
 -13  29  -6     3367.30     3496.62    170.20 o 
 -12  29  -6      527.72      413.44     93.06 o 
 -11  29  -6     1018.46     1066.35     85.25 o 
 -10  29  -6     1358.17     1316.54    101.36 o 
  -9  29  -6      808.65     1030.92    109.73 o 
  -8  29  -6      547.02      551.22     90.82 o 
  -7  29  -6     2056.77     2169.72    116.84 o 
  -6  29  -6     2273.21     2153.03    120.84 o 
  -5  29  -6      417.68      306.93    110.22 o 
  -4  29  -6     2305.53     2305.10    141.80 o 
  -3  29  -6      596.00      363.97     94.32 o 
 -25  30  -6     2923.75     3123.27    145.65 o 
 -24  30  -6     2062.97     1964.63    117.60 o 
 -23  30  -6      138.71       63.00    114.77 o 
 -22  30  -6     2756.61     2680.53    175.56 o 
 -21  30  -6       58.22      117.04     83.30 o 
 -20  30  -6       65.38       86.46     77.16 o 
 -19  30  -6     2414.03     2396.02    111.59 o 
 -18  30  -6      439.51      452.94    104.56 o 
 -17  30  -6      911.06      806.33    127.87 o 
 -16  30  -6      278.71      204.77     89.08 o 
 -15  30  -6     1126.33      967.97     87.53 o 
 -14  30  -6     9194.37    10085.09    182.99 o 
 -13  30  -6     2406.18     2384.79     97.02 o 
 -12  30  -6     2958.76     3297.38    118.14 o 
 -11  30  -6     1813.39     1922.67    109.81 o 
 -10  30  -6      223.99      153.51    106.23 o 
  -9  30  -6      146.97      196.50     94.16 o 
  -8  30  -6     2176.30     2469.43    119.68 o 
  -7  30  -6     1047.58     1359.37    117.72 o 
  -6  30  -6     1053.34      911.25    105.61 o 
  -5  30  -6     1721.07     1874.56    119.58 o 
 -22  31  -6      650.02      593.79     90.63 o 
 -21  31  -6     2548.81     2832.99    165.69 o 
 -20  31  -6      931.26      998.58    107.09 o 
 -19  31  -6       55.86      105.59    101.79 o 
 -18  31  -6     2757.57     2717.57    132.37 o 
 -17  31  -6     1991.93     2076.82    107.21 o 
 -16  31  -6      406.98      273.53     97.96 o 
 -15  31  -6     1268.20      924.10    105.09 o 
 -14  31  -6     1106.83     1013.89     85.43 o 
 -13  31  -6     3595.19     3857.63    158.34 o 
 -12  31  -6     1859.63     1727.56    108.48 o 
 -11  31  -6     1130.61     1231.59    116.68 o 
 -10  31  -6      592.21      571.70    109.51 o 
  -9  31  -6      173.89      -50.93    103.94 o 
 -18  32  -6      837.60      961.56    152.00 o 
 -17  32  -6      762.95      564.42    119.10 o 
 -16  32  -6      295.64      310.03     96.64 o 
 -15  32  -6      707.68      615.98    117.36 o 
 -14  32  -6        4.71      -96.59     96.59 o 
   0   1  -5      272.43      302.52     17.80 o 
  -1   2  -5    48723.16    55262.57    429.55 o 
   0   2  -5    38093.33    42205.48    305.19 o 
  -2   3  -5     6028.86     5238.90     43.81 o 
  -1   3  -5    51308.48    53596.44    368.58 o 
   0   3  -5     3559.66     3217.07     28.91 o 
  -3   4  -5    18472.09    22188.69    152.84 o 
  -2   4  -5    46959.03    48803.57    334.27 o 
  -1   4  -5    19860.13    18895.57    138.96 o 
   0   4  -5     7886.90     7433.84     57.14 o 
  -4   5  -5   121959.98   126060.97    839.44 o 
  -3   5  -5      561.23      605.54     17.04 o 
  -2   5  -5    20155.33    19835.15    139.02 o 
  -1   5  -5   128233.01   133864.14    861.62 o 
   0   5  -5    21914.15    20672.08    150.01 o 
  -5   6  -5    92768.82    99020.51    632.47 o 
  -4   6  -5    88793.28    92000.02    637.36 o 
  -3   6  -5     5792.74     6011.52     54.43 o 
  -2   6  -5    25653.20    27716.52    196.53 o 
  -1   6  -5    46594.48    46059.05    310.03 o 
   0   6  -5     5933.53     6909.48     62.70 o 
  -6   7  -5    28794.15    28626.66    202.20 o 
  -5   7  -5    44678.41    48863.63    303.85 o 
  -4   7  -5    63074.18    66768.71    455.48 o 
  -3   7  -5     4737.18     4195.61     52.19 o 
  -2   7  -5    58729.48    67526.65    459.59 o 
  -1   7  -5   101421.11   103999.13    665.00 o 
   0   7  -5    51219.13    50769.63    348.46 o 
  -7   8  -5    27229.26    29265.55    210.42 o 
  -6   8  -5     5522.33     6506.94     53.11 o 
  -5   8  -5    22144.30    20385.48    141.08 o 
  -4   8  -5    64386.13    66717.32    434.65 o 
  -3   8  -5    25785.88    28126.46    203.33 o 
  -2   8  -5    69560.04    70211.77    460.83 o 
  -1   8  -5    41076.99    44179.62    298.80 o 
   0   8  -5    17443.79    20955.00    163.82 o 
  -8   9  -5    37470.31    37721.83    289.98 o 
  -7   9  -5    60732.11    60364.48    423.74 o 
  -6   9  -5    10196.26    11641.57    105.96 o 
  -5   9  -5    61163.11    61524.65    427.56 o 
  -4   9  -5    93539.78    96247.51    664.19 o 
  -3   9  -5     1611.42     1651.69     34.72 o 
  -2   9  -5    79448.00    81035.93    559.71 o 
  -1   9  -5    16467.03    15953.27    130.38 o 
   0   9  -5    26801.88    27239.19    224.12 o 
  -9  10  -5   117305.29   117746.52    933.92 o 
  -8  10  -5    42020.23    43541.29    340.49 o 
  -7  10  -5    34073.21    29919.74    228.19 o 
  -6  10  -5    62471.84    60043.51    418.40 o 
  -5  10  -5    16107.98    19630.96    161.75 o 
  -4  10  -5   283991.56   281124.47   2287.01 o 
  -3  10  -5     4886.58     4989.06     54.10 o 
  -2  10  -5     9424.64     8006.67     75.00 o 
  -1  10  -5   157295.73   153554.08   1140.95 o 
   0  10  -5    30298.99    33171.64    266.22 o 
 -10  11  -5      610.77      757.99     48.10 o 
  -9  11  -5     5291.16     5310.29     84.71 o 
  -8  11  -5     2570.47     2718.85     50.49 o 
  -7  11  -5    58974.41    61718.12    488.05 o 
  -6  11  -5    19007.80    18183.12    152.78 o 
  -5  11  -5    35310.53    33925.97    285.01 o 
  -4  11  -5     4424.43     4493.17     67.60 o 
  -3  11  -5    35733.04    38862.84    282.81 o 
  -2  11  -5     4603.91     4939.26     65.85 o 
  -1  11  -5     2888.51     3035.52     60.15 o 
   0  11  -5     2010.42     2038.15     46.74 o 
 -11  12  -5     2088.15     2570.75     64.63 o 
 -10  12  -5   153999.44   159161.81   1384.28 o 
  -9  12  -5     5654.88     4709.73     89.79 o 
  -8  12  -5    37776.27    39628.80    340.68 o 
  -7  12  -5    48054.57    51817.33    444.63 o 
  -6  12  -5      970.36      953.87     45.07 o 
  -5  12  -5   131905.61   135847.52   1070.72 o 
  -4  12  -5     2727.63     3229.10     51.08 o 
  -3  12  -5     2299.71     2105.09     43.89 o 
  -2  12  -5    96586.55    96644.39    739.19 o 
  -1  12  -5      961.76      855.91     31.85 o 
   0  12  -5    10694.46     9951.40    101.55 o 
 -12  13  -5    53962.49    53128.23    477.44 o 
 -11  13  -5    17109.29    18350.27    198.17 o 
 -10  13  -5    16751.30    16990.55    181.57 o 
  -9  13  -5    26851.67    28039.06    250.23 o 
  -8  13  -5    13346.76    14134.36    140.22 o 
  -7  13  -5   163643.84   165911.64   1534.26 o 
  -6  13  -5      756.83      581.40     53.42 o 
  -5  13  -5        7.67       88.76     42.12 o 
  -4  13  -5   109240.71   107301.59    845.74 o 
  -3  13  -5     2024.80     1992.94     36.98 o 
  -2  13  -5     7233.29     7057.14     80.05 o 
  -1  13  -5    62635.13    59513.14    463.57 o 
   0  13  -5     3772.34     3583.57     55.15 o 
 -13  14  -5     3667.71     3251.06     57.53 o 
 -12  14  -5       56.43      -36.55     36.55 o 
 -11  14  -5     3846.54     3602.47     70.15 o 
 -10  14  -5     2675.67     2381.03     45.57 o 
  -9  14  -5     1309.09     1495.18     39.52 o 
  -8  14  -5       42.25      -50.59     50.59 o 
  -7  14  -5     1205.34     1274.69     61.89 o 
  -6  14  -5     4899.44     5389.80     72.45 o 
  -5  14  -5     4525.94     4776.83     61.10 o 
  -4  14  -5     1889.83     1940.02     40.34 o 
  -3  14  -5     1667.03     1845.78     33.03 o 
  -2  14  -5    21233.87    21507.80    179.94 o 
  -1  14  -5     4130.82     4266.86     57.26 o 
   0  14  -5     7191.10     7045.15     87.23 o 
 -14  15  -5      913.09      859.97     43.74 o 
 -13  15  -5    44364.31    44581.64    418.39 o 
 -12  15  -5    20130.96    19742.30    178.38 o 
 -11  15  -5     3092.53     3433.88     54.38 o 
 -10  15  -5     1971.26     2156.96     45.34 o 
  -9  15  -5     7151.30     6947.02     88.24 o 
  -8  15  -5   108565.90   109353.71    909.98 o 
  -7  15  -5    14581.32    14222.87    152.50 o 
  -6  15  -5    11631.11    11428.14    125.56 o 
  -5  15  -5    32756.53    32204.76    318.30 o 
  -4  15  -5      716.54      671.66     30.14 o 
  -3  15  -5     2646.76     1783.56     42.60 o 
  -2  15  -5    29083.14    28376.19    289.16 o 
  -1  15  -5     4388.49     4265.11     60.09 o 
   0  15  -5    26421.69    24418.32    258.05 o 
 -15  16  -5    18655.31    17774.53    211.08 o 
 -14  16  -5      407.25      428.03     53.21 o 
 -13  16  -5      401.11      349.63     51.27 o 
 -12  16  -5     3693.48     3404.00     56.61 o 
 -11  16  -5     1273.25     1298.83     39.64 o 
 -10  16  -5    22420.20    22715.53    215.62 o 
  -9  16  -5     3479.83     3302.44     58.45 o 
  -8  16  -5     1650.83     1480.01     49.66 o 
  -7  16  -5    57175.13    55658.58    519.11 o 
  -6  16  -5     1087.99     1209.35     40.20 o 
  -5  16  -5     4648.72     4211.77     59.10 o 
  -4  16  -5    13335.27    12722.81    164.30 o 
  -3  16  -5      971.86      819.75     29.42 o 
  -2  16  -5     3303.40     2719.88     53.60 o 
  -1  16  -5    29047.28    29584.12    303.11 o 
   0  16  -5     1534.13     1176.75     55.17 o 
 -16  17  -5    16352.26    15639.87    190.21 o 
 -15  17  -5     6958.72     6597.69    101.12 o 
 -14  17  -5     4151.91     3781.48     56.88 o 
 -13  17  -5    19558.79    19219.11    185.78 o 
 -12  17  -5     8221.83     8520.26    104.76 o 
 -11  17  -5       74.52      -46.74     46.74 o 
 -10  17  -5     8131.23     8334.18     98.09 o 
  -9  17  -5    11751.39    11451.46    116.02 o 
  -8  17  -5    31814.42    31415.44    281.71 o 
  -7  17  -5     3179.13     2843.30     69.11 o 
  -6  17  -5     4918.96     4552.40     88.16 o 
  -5  17  -5     3911.02     3404.75     54.20 o 
  -4  17  -5     4058.51     3545.20     60.69 o 
  -3  17  -5     2487.02     2255.55     65.95 o 
  -2  17  -5    24618.42    23861.43    322.85 o 
  -1  17  -5      910.32      867.13     52.20 o 
   0  17  -5       89.43       41.84     61.16 o 
 -17  18  -5    18873.74    18388.66    225.78 o 
 -16  18  -5    18324.68    19270.38    210.00 o 
 -15  18  -5     5332.53     4949.36     82.99 o 
 -14  18  -5     8878.55     9177.94    106.57 o 
 -13  18  -5     6462.17     6588.32    113.35 o 
 -12  18  -5    17373.34    16817.44    170.54 o 
 -11  18  -5    33789.29    33674.73    311.11 o 
 -10  18  -5     1186.62      880.90     38.47 o 
  -9  18  -5     3524.91     3571.55     81.73 o 
  -8  18  -5    54137.79    52702.97    590.11 o 
  -7  18  -5     5633.06     4671.39    107.91 o 
  -6  18  -5      714.24      712.46     54.44 o 
  -5  18  -5    30712.11    28422.97    345.71 o 
  -4  18  -5    21331.26    19929.06    319.17 o 
  -3  18  -5     7930.00     7486.06    135.78 o 
  -2  18  -5     9365.14     8924.45    125.63 o 
  -1  18  -5    19750.56    18780.86    228.37 o 
   0  18  -5     2966.83     2706.03     81.92 o 
 -18  19  -5     2806.60     2675.58     83.18 o 
 -17  19  -5      974.98     1039.08     74.51 o 
 -16  19  -5     6209.20     5637.85     99.45 o 
 -15  19  -5    16809.35    17095.40    176.70 o 
 -14  19  -5      893.69     1155.54     71.21 o 
 -13  19  -5    27520.24    27296.40    280.33 o 
 -12  19  -5     3718.38     3337.05     67.15 o 
 -11  19  -5     1829.98     1716.48     48.67 o 
 -10  19  -5    22267.14    21022.84    265.09 o 
  -9  19  -5     1871.58     1790.67     52.92 o 
  -8  19  -5     7918.49     7361.14    123.39 o 
  -7  19  -5    15566.01    14426.13    267.66 o 
  -6  19  -5      637.29      572.56     57.68 o 
  -5  19  -5    13865.24    13307.82    157.07 o 
  -4  19  -5     6944.60     6311.88    107.85 o 
  -3  19  -5      339.29      311.85     62.86 o 
  -2  19  -5     9698.86     9472.64    132.51 o 
  -1  19  -5     3253.57     3417.99     88.60 o 
   0  19  -5     1034.03     1167.03     71.95 o 
 -19  20  -5    14396.74    15038.03    188.41 o 
 -18  20  -5    11563.33    11466.76    156.12 o 
 -17  20  -5      261.32      127.03     81.32 o 
 -16  20  -5    32130.92    33577.28    326.07 o 
 -15  20  -5     3035.61     3095.61     72.98 o 
 -14  20  -5     3563.69     3220.68     81.66 o 
 -13  20  -5    41685.14    42859.67    421.19 o 
 -12  20  -5     6404.91     6766.65    101.55 o 
 -11  20  -5    10970.65    11141.05    134.13 o 
 -10  20  -5     1600.22     1503.48     57.21 o 
  -9  20  -5     2897.01     3106.91     72.88 o 
  -8  20  -5    27500.46    27144.24    286.36 o 
  -7  20  -5     1722.54     1507.87     58.88 o 
  -6  20  -5     5528.00     5359.60     89.07 o 
  -5  20  -5    11926.02    11231.12    161.16 o 
  -4  20  -5     1515.23     1674.90     67.92 o 
  -3  20  -5    10048.24    10110.84    145.58 o 
  -2  20  -5     4927.66     4566.90     98.79 o 
  -1  20  -5     2398.19     2499.42     85.32 o 
   0  20  -5     3640.61     3340.92     96.77 o 
 -20  21  -5    14737.16    14356.29    186.63 o 
 -19  21  -5     3710.49     3372.32     91.08 o 
 -18  21  -5    25274.02    25065.30    295.53 o 
 -17  21  -5      181.24      165.80     66.26 o 
 -16  21  -5    11200.17    10912.13    135.88 o 
 -15  21  -5    15995.97    16152.02    184.90 o 
 -14  21  -5     6018.83     6244.95     99.46 o 
 -13  21  -5     4495.17     4035.59     83.42 o 
 -12  21  -5    14011.37    13508.93    155.85 o 
 -11  21  -5    28471.97    27524.23    274.69 o 
 -10  21  -5    16069.91    15733.11    212.82 o 
  -9  21  -5     3934.03     3728.40     85.33 o 
  -8  21  -5    21949.97    21209.59    225.25 o 
  -7  21  -5     1969.85     1584.80     66.27 o 
  -6  21  -5     3738.54     3461.84     88.17 o 
  -5  21  -5    27394.28    26188.07    375.21 o 
  -4  21  -5     3409.80     3174.49     96.70 o 
  -3  21  -5     5504.36     6100.66    110.38 o 
  -2  21  -5    17736.53    16821.04    228.65 o 
  -1  21  -5    11268.77    10874.92    172.28 o 
   0  21  -5    27375.96    28348.07    347.03 o 
 -21  22  -5     1024.65     1402.30     96.95 o 
 -20  22  -5      214.30      196.11     77.04 o 
 -19  22  -5      308.12      418.61     84.70 o 
 -18  22  -5    16789.91    17370.10    201.47 o 
 -17  22  -5      326.90      264.58     74.04 o 
 -16  22  -5      572.32      503.04     67.74 o 
 -15  22  -5     1061.15     1145.06     63.35 o 
 -14  22  -5     4762.84     5350.71     92.97 o 
 -13  22  -5     1700.61     1734.30     63.12 o 
 -12  22  -5     4188.63     3970.31     78.83 o 
 -11  22  -5       87.55      -87.43     87.43 o 
 -10  22  -5    11771.32    11648.24    162.05 o 
  -9  22  -5     1342.06     1379.39     53.24 o 
  -8  22  -5     2819.90     2547.18     67.04 o 
  -7  22  -5    17742.53    16979.85    219.55 o 
  -6  22  -5     3057.85     3123.42    106.10 o 
  -5  22  -5    12887.45    13503.15    196.71 o 
  -4  22  -5     2471.99     2546.99     92.19 o 
  -3  22  -5     1039.81     1055.66    114.64 o 
  -2  22  -5    27659.03    27654.62    389.39 o 
  -1  22  -5      691.09      621.97    132.24 o 
   0  22  -5     1379.02     1692.52    107.06 o 
 -22  23  -5    19584.75    20080.79    270.14 o 
 -21  23  -5    10361.43     9958.32    173.42 o 
 -20  23  -5     4783.93     4829.58    112.71 o 
 -19  23  -5    24750.25    24943.83    340.06 o 
 -18  23  -5      500.97      262.77     78.47 o 
 -17  23  -5      648.31      844.07     84.24 o 
 -16  23  -5    28719.07    28585.03    349.77 o 
 -15  23  -5      507.07      451.11     65.89 o 
 -14  23  -5     5026.84     5106.34    100.35 o 
 -13  23  -5    20949.77    20981.26    233.79 o 
 -12  23  -5       28.72      -58.59     58.59 o 
 -11  23  -5    22687.09    21929.38    284.34 o 
 -10  23  -5     2229.60     2036.73     67.32 o 
  -9  23  -5     3916.05     3854.50     81.74 o 
  -8  23  -5    18887.40    17759.55    311.87 o 
  -7  23  -5    15398.06    14609.61    200.47 o 
  -6  23  -5      567.80      645.16    110.74 o 
  -5  23  -5    10892.32    11068.90    183.02 o 
  -4  23  -5    11738.61    11236.98    185.78 o 
  -3  23  -5      215.50      -76.09    111.68 o 
  -2  23  -5    21925.04    22764.17    336.98 o 
  -1  23  -5      284.56      424.46    123.07 o 
   0  23  -5     3458.25     3752.21    125.50 o 
 -23  24  -5    11228.38    11474.97    198.73 o 
 -22  24  -5       95.37        6.62    137.19 o 
 -21  24  -5    26518.55    27273.88    358.78 o 
 -20  24  -5       69.09      313.08     83.89 o 
 -19  24  -5    10118.45     9939.37    172.65 o 
 -18  24  -5    11005.57    10707.17    158.24 o 
 -17  24  -5       90.52       33.58     62.83 o 
 -16  24  -5    10547.00    10453.96    148.99 o 
 -15  24  -5    23576.94    23648.41    278.64 o 
 -14  24  -5      447.30      252.58     72.25 o 
 -13  24  -5    17541.95    17422.40    222.74 o 
 -12  24  -5     4731.55     4250.81    101.25 o 
 -11  24  -5    10217.51     9529.63    130.61 o 
 -10  24  -5    21902.71    22020.19    297.65 o 
  -9  24  -5     1906.69     1701.17     67.08 o 
  -8  24  -5     8901.21     8626.41    155.72 o 
  -7  24  -5    25814.16    26350.09    330.91 o 
  -6  24  -5     2495.92     2245.86    100.29 o 
  -5  24  -5       31.23       91.38     80.76 o 
  -4  24  -5     5848.05     6055.13    151.77 o 
  -3  24  -5     7249.12     7680.60    177.27 o 
  -2  24  -5      260.70      266.37    105.29 o 
  -1  24  -5     6237.60     6009.47    152.42 o 
   0  24  -5     7700.05     8023.05    164.07 o 
 -24  25  -5     5667.05     6000.98    144.28 o 
 -23  25  -5      361.20      421.77     95.43 o 
 -22  25  -5      837.29     1066.33    129.95 o 
 -21  25  -5    11153.41    12035.95    180.28 o 
 -20  25  -5      212.97      781.76    117.27 o 
 -19  25  -5     1563.00     1440.61     92.34 o 
 -18  25  -5    10429.00    10608.82    157.83 o 
 -17  25  -5       21.06      141.95     69.84 o 
 -16  25  -5     3417.59     3430.21     88.92 o 
 -15  25  -5     3210.50     3467.51     87.28 o 
 -14  25  -5     1161.07     1012.50     70.89 o 
 -13  25  -5      754.33      470.33     72.61 o 
 -12  25  -5     3116.88     3204.21     91.80 o 
 -11  25  -5     1595.94     1239.63     72.17 o 
 -10  25  -5     4022.13     3619.45    118.19 o 
  -9  25  -5     3299.16     3311.17    103.10 o 
  -8  25  -5     3090.50     2955.07    101.29 o 
  -7  25  -5     2427.44     2499.08    102.41 o 
  -6  25  -5      360.50      232.57     96.52 o 
  -5  25  -5     7796.62     7749.55    170.99 o 
  -4  25  -5     2653.75     2590.78    122.43 o 
  -3  25  -5     3719.84     4053.84    137.66 o 
  -2  25  -5     5837.92     6348.08    172.98 o 
  -1  25  -5      162.07       57.47     98.31 o 
   0  25  -5     1561.81     1652.63    110.31 o 
 -25  26  -5     1496.21     1617.33    112.69 o 
 -24  26  -5      490.18      387.92    102.32 o 
 -23  26  -5     4176.71     4235.26    119.42 o 
 -22  26  -5    19534.74    19431.13    265.90 o 
 -21  26  -5      123.74      -26.16     88.13 o 
 -20  26  -5     1187.90     1379.74     91.30 o 
 -19  26  -5     4987.28     5441.78    133.91 o 
 -18  26  -5      106.15       96.32     81.40 o 
 -17  26  -5      942.80      990.37     71.12 o 
 -16  26  -5    12045.09    11791.63    164.30 o 
 -15  26  -5     2519.58     2443.36     86.64 o 
 -14  26  -5     6519.51     6448.67    137.94 o 
 -13  26  -5     7194.98     6725.41    154.57 o 
 -12  26  -5    10715.94    10399.03    155.57 o 
 -11  26  -5    13055.67    13428.45    254.29 o 
 -10  26  -5     3417.98     3176.35    104.64 o 
  -9  26  -5     5186.16     5356.03    116.64 o 
  -8  26  -5     7668.42     7488.05    142.35 o 
  -7  26  -5     1881.41     1510.29     90.66 o 
  -6  26  -5     1931.26     1943.14    113.69 o 
  -5  26  -5    14308.91    14814.04    292.80 o 
  -4  26  -5     1132.33     1484.95    120.41 o 
  -3  26  -5     3410.73     3444.27    139.84 o 
  -2  26  -5     9286.78    10034.33    187.26 o 
  -1  26  -5      181.31       80.12     94.51 o 
   0  26  -5     2440.54     2988.82    130.41 o 
 -26  27  -5      427.99      395.79    112.67 o 
 -25  27  -5       17.39      -53.94     89.10 o 
 -24  27  -5     3988.88     3672.30    120.90 o 
 -23  27  -5      530.50      757.88    115.87 o 
 -22  27  -5     1876.32     2051.44    127.75 o 
 -21  27  -5     9964.95     9876.71    189.60 o 
 -20  27  -5     2276.08     2492.08    108.56 o 
 -19  27  -5     4817.53     5030.83    123.29 o 
 -18  27  -5     3455.91     3138.06     96.43 o 
 -17  27  -5      135.70       46.70     68.24 o 
 -16  27  -5     8459.27     8783.73    143.71 o 
 -15  27  -5    15616.84    15570.61    229.10 o 
 -14  27  -5      712.73      688.55     75.78 o 
 -13  27  -5    12009.33    12017.02    256.62 o 
 -12  27  -5    12315.53    11828.46    190.53 o 
 -11  27  -5     2591.61     2247.77     99.24 o 
 -10  27  -5    26717.79    27612.91    328.65 o 
  -9  27  -5      125.44        6.40     83.75 o 
  -8  27  -5     1714.23     1911.28    110.28 o 
  -7  27  -5     7080.91     6947.46    163.72 o 
  -6  27  -5      972.96      843.75    115.03 o 
  -5  27  -5     3301.53     3102.79    125.95 o 
  -4  27  -5     5619.37     5390.59    150.74 o 
  -3  27  -5      996.74      950.71    108.15 o 
  -2  27  -5     5197.80     5341.41    175.39 o 
  -1  27  -5     1444.96     1351.40    115.85 o 
   0  27  -5       52.35       -3.75     92.11 o 
 -27  28  -5     4687.58     5004.99    157.79 o 
 -26  28  -5      370.29       96.22    114.79 o 
 -25  28  -5      981.76     1254.06    128.35 o 
 -24  28  -5     6635.29     6869.59    193.07 o 
 -23  28  -5     1395.31     1665.10    118.72 o 
 -22  28  -5     2242.06     2394.48    123.03 o 
 -21  28  -5     8909.86    10084.18    190.22 o 
 -20  28  -5      156.62      340.25     86.91 o 
 -19  28  -5       15.69      -17.70     78.79 o 
 -18  28  -5     4226.02     4569.21    117.79 o 
 -17  28  -5      336.76      394.38     67.76 o 
 -16  28  -5     2796.97     2824.36     87.92 o 
 -15  28  -5     2935.99     2910.42    105.12 o 
 -14  28  -5     1400.13     1437.25     92.59 o 
 -13  28  -5     8766.33     9125.02    217.01 o 
 -12  28  -5     1272.04     1164.45     96.22 o 
 -11  28  -5     1399.13     1420.86     96.19 o 
 -10  28  -5      342.27      213.41     86.33 o 
  -9  28  -5     1303.77     1249.56    102.04 o 
  -8  28  -5     1393.73     1303.30    167.91 o 
  -7  28  -5     5504.94     5615.17    150.87 o 
  -6  28  -5     1215.63     1473.18    118.58 o 
  -5  28  -5      272.51      270.19    108.41 o 
  -4  28  -5      127.16      312.76    101.40 o 
  -3  28  -5      211.56       73.92     93.67 o 
  -2  28  -5     1478.78     1572.61    111.52 o 
  -1  28  -5      146.36       74.13    132.37 o 
   0  28  -5      287.57      511.02    133.54 o 
 -27  29  -5      138.00      133.74     98.54 o 
 -26  29  -5     7567.09     8588.34    238.87 o 
 -25  29  -5     9155.73     9761.36    262.26 o 
 -24  29  -5     3208.94     3442.41    154.13 o 
 -23  29  -5     1105.03     1115.12    179.32 o 
 -22  29  -5     1311.77     1497.91    116.81 o 
 -21  29  -5      928.26      839.44     89.56 o 
 -20  29  -5     1968.01     1980.79     95.63 o 
 -19  29  -5      616.81      689.71     83.58 o 
 -18  29  -5     3140.14     2964.19    146.07 o 
 -17  29  -5     1271.43     1487.19     80.68 o 
 -16  29  -5     1083.54      984.24     80.94 o 
 -15  29  -5     5736.39     5680.11    133.70 o 
 -14  29  -5      101.69       40.05     79.36 o 
 -13  29  -5     1026.30      965.59     92.48 o 
 -12  29  -5     4355.32     4685.41    120.42 o 
 -11  29  -5     8764.20     9100.18    231.05 o 
 -10  29  -5     1357.39     1746.57    106.33 o 
  -9  29  -5      597.78      611.42    113.20 o 
  -8  29  -5     2165.57     2289.83    114.04 o 
  -7  29  -5      862.88      649.91    101.96 o 
  -6  29  -5      860.26      716.05    110.82 o 
  -5  29  -5     1367.27     1356.45    110.33 o 
  -4  29  -5      934.04      859.70    105.25 o 
  -3  29  -5     5046.69     5688.97    159.86 o 
  -2  29  -5     2111.82     2019.37    111.03 o 
 -25  30  -5      128.29      126.46    123.73 o 
 -24  30  -5     1255.98     1194.85    108.65 o 
 -23  30  -5      473.98      595.72    209.62 o 
 -22  30  -5     3058.68     3032.36    122.66 o 
 -21  30  -5      203.78      261.64    118.73 o 
 -20  30  -5      106.18       12.10     75.05 o 
 -19  30  -5     3552.71     3881.32    109.12 o 
 -18  30  -5     1399.39     1327.54     94.12 o 
 -17  30  -5      889.52      754.10     97.18 o 
 -16  30  -5     1222.31     1162.97     86.82 o 
 -15  30  -5     4930.46     5339.30    138.50 o 
 -14  30  -5      454.07      580.54     82.68 o 
 -13  30  -5     4068.71     4387.96    119.31 o 
 -12  30  -5      857.75      907.16    101.35 o 
 -11  30  -5      137.60       87.72     93.50 o 
 -10  30  -5     6872.80     7258.82    167.69 o 
  -9  30  -5     1184.75     1210.10    102.50 o 
  -8  30  -5     3410.90     4119.91    149.45 o 
  -7  30  -5      512.39      328.84    116.37 o 
  -6  30  -5      198.79      376.64    120.90 o 
  -5  30  -5      965.72      933.15    115.78 o 
 -23  31  -5      537.42      895.68    161.33 o 
 -22  31  -5       46.73      -70.60     97.92 o 
 -21  31  -5     2312.54     2520.95    110.47 o 
 -20  31  -5        0.64       60.33     84.98 o 
 -19  31  -5     4557.55     5129.21    180.38 o 
 -18  31  -5      421.73      326.81    106.23 o 
 -17  31  -5      211.71      304.01    100.26 o 
 -16  31  -5     3096.71     3414.80    119.20 o 
 -15  31  -5       20.93       49.82     98.63 o 
 -14  31  -5      494.83      573.89    101.63 o 
 -13  31  -5     5006.00     5957.19    159.23 o 
 -12  31  -5      348.61      390.45    103.19 o 
 -11  31  -5     2329.88     3106.98    138.79 o 
 -10  31  -5      822.55      920.11    121.68 o 
  -9  31  -5      173.26       59.67    114.38 o 
  -8  31  -5     1928.72     2075.95    129.31 o 
 -20  32  -5     1160.81     1415.56    117.11 o 
 -19  32  -5      538.06      385.01    109.20 o 
 -18  32  -5     1792.99     2103.39    133.95 o 
 -17  32  -5      302.03       68.62    101.72 o 
 -16  32  -5     1784.96     1440.34    110.12 o 
 -15  32  -5     6585.56     6790.10    168.54 o 
 -14  32  -5     3674.87     4060.97    210.39 o 
 -13  32  -5     5457.55     6118.45    182.13 o 
 -12  32  -5     1843.69     1943.68    148.26 o 
   0   1  -4     3114.47     2697.41     91.37 o 
  -1   2  -4     2694.29     2645.16     26.62 o 
   0   2  -4     5362.38     6101.73     48.96 o 
  -2   3  -4    24056.55    21667.24    149.05 o 
  -1   3  -4    19486.70    19767.23    130.65 o 
   0   3  -4    83115.57    87994.75    560.80 o 
  -3   4  -4    77357.01    75620.94    494.39 o 
  -2   4  -4    89810.34    97864.41    668.29 o 
  -1   4  -4    12852.89    15379.84    104.16 o 
   0   4  -4    22860.17    23144.99    155.45 o 
  -4   5  -4     6040.75     6260.85     47.70 o 
  -3   5  -4    99081.01   104614.44    715.04 o 
  -2   5  -4    25052.50    24779.70    178.49 o 
  -1   5  -4   102218.29   109164.20    721.26 o 
   0   5  -4    42553.00    43140.38    293.95 o 
  -5   6  -4     8674.86     9421.52     70.42 o 
  -4   6  -4     1113.51      943.58     19.43 o 
  -3   6  -4   153066.78   164456.42   1140.71 o 
  -2   6  -4    26629.09    29566.85    205.69 o 
  -1   6  -4    68139.67    68406.22    438.43 o 
   0   6  -4    72487.40    79238.16    524.42 o 
  -6   7  -4    31441.70    32487.41    223.77 o 
  -5   7  -4    53243.20    57027.69    353.99 o 
  -4   7  -4    12657.15    12199.05     89.81 o 
  -3   7  -4    75294.77    77530.13    494.62 o 
  -2   7  -4    50919.80    52696.46    337.48 o 
  -1   7  -4      609.29      663.06     23.85 o 
   0   7  -4    57233.18    58944.43    385.73 o 
  -7   8  -4    11438.26    12167.61    103.83 o 
  -6   8  -4   106222.42   111778.25    716.59 o 
  -5   8  -4    67803.90    66709.39    413.29 o 
  -4   8  -4     6924.17     8345.57     65.70 o 
  -3   8  -4   122499.38   123507.32    794.80 o 
  -2   8  -4    17877.51    17387.31    124.44 o 
  -1   8  -4    12783.94    15842.35    114.81 o 
   0   8  -4    87026.05    85405.66    578.54 o 
  -8   9  -4    44917.64    48621.32    356.97 o 
  -7   9  -4     7843.45     8624.11     79.17 o 
  -6   9  -4    53658.45    54690.21    365.36 o 
  -5   9  -4    74061.54    76257.63    490.19 o 
  -4   9  -4     2765.00     3264.50     40.01 o 
  -3   9  -4    13041.69    14666.34    107.39 o 
  -2   9  -4    78857.02    78820.77    494.49 o 
  -1   9  -4    51798.94    52591.81    370.92 o 
   0   9  -4    30231.68    34421.03    262.29 o 
  -9  10  -4    38366.17    37114.36    302.65 o 
  -8  10  -4     4746.78     5830.94     60.00 o 
  -7  10  -4     2029.16     1964.99     40.32 o 
  -6  10  -4    79040.04    79862.71    520.87 o 
  -5  10  -4    19932.77    19815.79    145.88 o 
  -4  10  -4    10078.35     9633.43     89.49 o 
  -3  10  -4    21245.30    19989.07    150.48 o 
  -2  10  -4     1176.89     1126.97     33.71 o 
  -1  10  -4    27409.45    28170.62    224.37 o 
   0  10  -4    30822.05    33558.55    285.60 o 
 -10  11  -4     7754.46     7888.75    107.69 o 
  -9  11  -4    66682.47    69307.96    554.97 o 
  -8  11  -4   112157.49   112180.03    860.58 o 
  -7  11  -4     5128.48     5563.89     67.21 o 
  -6  11  -4   181173.50   183255.33   1458.26 o 
  -5  11  -4    15143.42    15560.32    133.33 o 
  -4  11  -4     4170.63     4157.07     46.16 o 
  -3  11  -4   202714.39   200573.52   1440.16 o 
  -2  11  -4      522.62      620.61     30.98 o 
  -1  11  -4      841.59      497.96     30.31 o 
   0  11  -4   310016.22   321569.72   2582.02 o 
 -11  12  -4     2905.84     2954.68     59.13 o 
 -10  12  -4    66119.63    72247.41    724.14 o 
  -9  12  -4    13821.44    14235.72    172.79 o 
  -8  12  -4    83008.17    85472.34    691.84 o 
  -7  12  -4    14187.44    15528.04    168.00 o 
  -6  12  -4     8485.42     9911.12    108.42 o 
  -5  12  -4   130814.16   126342.13   1068.51 o 
  -4  12  -4     2204.09     2278.46     51.30 o 
  -3  12  -4    16493.40    14809.57    145.36 o 
  -2  12  -4    85305.52    83410.66    607.65 o 
  -1  12  -4     8863.14     8366.07     90.50 o 
   0  12  -4     2609.64     2877.71    103.16 o 
 -12  13  -4    36843.45    36459.73    318.06 o 
 -11  13  -4    22969.77    21802.63    202.96 o 
 -10  13  -4     2775.67     2059.38     43.37 o 
  -9  13  -4    10209.06    10241.36    109.77 o 
  -8  13  -4     8312.79     9397.72     93.49 o 
  -7  13  -4     9969.99     9845.32    100.61 o 
  -6  13  -4     1729.49     1691.09     44.75 o 
  -5  13  -4      608.62      762.21     28.15 o 
  -4  13  -4     4630.38     4199.89     46.55 o 
  -3  13  -4      973.61     1172.80     32.00 o 
  -2  13  -4      485.13      448.63     31.82 o 
  -1  13  -4    16816.21    17737.63    149.90 o 
   0  13  -4     9013.25     7715.85     79.71 o 
 -13  14  -4    15726.26    14119.56    138.09 o 
 -12  14  -4     6132.79     6093.71     74.36 o 
 -11  14  -4    56119.46    57498.06    479.52 o 
 -10  14  -4    31871.67    34603.71    301.19 o 
  -9  14  -4    44540.99    45006.07    385.15 o 
  -8  14  -4     1221.83     1424.99     45.57 o 
  -7  14  -4     7763.74     8504.81     94.02 o 
  -6  14  -4   102435.62   102362.80    935.60 o 
  -5  14  -4      737.30      878.96     51.74 o 
  -4  14  -4     6338.43     5866.00     65.87 o 
  -3  14  -4    27694.08    27553.11    231.72 o 
  -2  14  -4     1348.52     1375.78     30.84 o 
  -1  14  -4     2119.94     1933.76     43.07 o 
   0  14  -4    49673.05    46813.02    404.23 o 
 -14  15  -4     2629.05     2639.22     54.50 o 
 -13  15  -4     5514.36     6183.01     76.42 o 
 -12  15  -4      977.93     1181.50     39.30 o 
 -11  15  -4     8593.99     9088.79     99.44 o 
 -10  15  -4      264.55      132.92     30.95 o 
  -9  15  -4     5251.83     5490.76     67.96 o 
  -8  15  -4     9249.11     8753.94     93.52 o 
  -7  15  -4     4833.84     5043.33     70.60 o 
  -6  15  -4     1546.84     1635.23     43.50 o 
  -5  15  -4    14697.75    13763.90    146.99 o 
  -4  15  -4     2158.52     2094.39     39.25 o 
  -3  15  -4     1409.85     1280.69     33.55 o 
  -2  15  -4    16970.99    16755.73    171.96 o 
  -1  15  -4     6766.53     6088.01     80.13 o 
   0  15  -4     1731.28     1941.96     48.15 o 
 -15  16  -4    24752.48    24529.50    262.85 o 
 -14  16  -4    24688.33    24481.17    226.01 o 
 -13  16  -4     4671.96     4573.82     63.69 o 
 -12  16  -4    15128.52    15380.10    149.67 o 
 -11  16  -4    15264.98    15718.30    146.86 o 
 -10  16  -4    11283.04    11397.29    133.10 o 
  -9  16  -4     3908.04     3645.84     57.47 o 
  -8  16  -4     4053.26     4137.56     60.93 o 
  -7  16  -4    67548.23    66160.80    609.72 o 
  -6  16  -4     5052.12     4749.27     89.57 o 
  -5  16  -4     4613.46     4047.16     77.86 o 
  -4  16  -4     5798.24     5038.86     57.77 o 
  -3  16  -4     5048.33     4413.92     65.15 o 
  -2  16  -4     1203.01      913.01     30.83 o 
  -1  16  -4     4222.79     4138.45    104.13 o 
   0  16  -4    17120.64    16281.26    242.81 o 
 -16  17  -4     3056.36     3070.84     61.19 o 
 -15  17  -4     3921.04     3960.31     84.78 o 
 -14  17  -4    25784.24    25728.92    331.08 o 
 -13  17  -4     3484.20     3537.50     59.72 o 
 -12  17  -4     6770.11     6738.31     79.50 o 
 -11  17  -4      601.32      756.61     42.69 o 
 -10  17  -4     7516.49     7329.35     87.82 o 
  -9  17  -4    75036.88    74839.07    743.06 o 
  -8  17  -4      209.67      163.01     35.83 o 
  -7  17  -4      960.15      947.65     44.12 o 
  -6  17  -4    46973.75    44372.55    544.92 o 
  -5  17  -4      390.04      344.86     42.00 o 
  -4  17  -4     7315.29     6276.09     86.16 o 
  -3  17  -4    13407.91    12581.99    169.51 o 
  -2  17  -4     9029.69     8301.50    150.46 o 
  -1  17  -4     9452.90     9092.35    136.05 o 
   0  17  -4    21845.87    21757.65    324.07 o 
 -17  18  -4    20378.93    19240.14    225.44 o 
 -16  18  -4      540.10      401.98     71.40 o 
 -15  18  -4    16224.04    15793.03    178.57 o 
 -14  18  -4     8853.07     8160.13    106.59 o 
 -13  18  -4     2626.16     2224.54     47.58 o 
 -12  18  -4    14332.42    14266.98    148.64 o 
 -11  18  -4     6890.97     6244.34     82.44 o 
 -10  18  -4      580.21      649.01     50.62 o 
  -9  18  -4     3295.99     3205.41     69.92 o 
  -8  18  -4    15719.64    14905.46    148.79 o 
  -7  18  -4    19935.63    18469.59    219.37 o 
  -6  18  -4    17519.26    16171.53    158.38 o 
  -5  18  -4     3159.69     3047.63     84.62 o 
  -4  18  -4     2056.80     1679.20     47.76 o 
  -3  18  -4     6018.00     5508.49    110.68 o 
  -2  18  -4     1076.86     1067.60     49.55 o 
  -1  18  -4     8714.93     8461.38    130.50 o 
   0  18  -4     3938.00     3588.61    128.50 o 
 -18  19  -4       94.64      182.95     65.23 o 
 -17  19  -4    23740.47    23845.14    253.54 o 
 -16  19  -4     8666.17     8583.59    113.22 o 
 -15  19  -4      359.05      307.04     54.91 o 
 -14  19  -4    23507.77    23664.50    214.04 o 
 -13  19  -4     2230.98     2519.59     55.84 o 
 -12  19  -4     1474.42     1194.95     47.30 o 
 -11  19  -4    26077.71    26331.96    250.40 o 
 -10  19  -4    24584.43    24683.97    236.18 o 
  -9  19  -4    25933.59    24578.27    228.77 o 
  -8  19  -4       64.90      -36.64     36.64 o 
  -7  19  -4     4452.08     3963.89     85.97 o 
  -6  19  -4    29565.29    28554.61    336.12 o 
  -5  19  -4      562.46      666.92     59.17 o 
  -4  19  -4     4222.00     3820.91     81.22 o 
  -3  19  -4    14060.91    12707.71    211.23 o 
  -2  19  -4     3855.94     3841.72     91.94 o 
  -1  19  -4    22009.51    21887.99    260.76 o 
   0  19  -4    25622.83    24640.55    276.26 o 
 -19  20  -4     5066.97     5211.40     93.85 o 
 -18  20  -4      962.35     1124.91     69.48 o 
 -17  20  -4      483.84      579.28     56.99 o 
 -16  20  -4     1939.22     1918.53     61.90 o 
 -15  20  -4     5505.95     5639.70     92.53 o 
 -14  20  -4     3359.65     3554.07     75.00 o 
 -13  20  -4    12858.39    12937.27    153.88 o 
 -12  20  -4    22171.70    21908.39    232.76 o 
 -11  20  -4      773.96      706.20    102.60 o 
 -10  20  -4     4227.84     4023.90     77.58 o 
  -9  20  -4    38387.56    37326.32    356.27 o 
  -8  20  -4     3363.25     3120.82     63.35 o 
  -7  20  -4     4676.61     4195.98     80.98 o 
  -6  20  -4    33532.97    31842.22    387.59 o 
  -5  20  -4     6745.31     6168.33    112.51 o 
  -4  20  -4    26415.40    25664.91    484.05 o 
  -3  20  -4    10640.43     9827.21    159.01 o 
  -2  20  -4     3119.25     2998.09     99.71 o 
  -1  20  -4    13901.80    14324.36    201.03 o 
   0  20  -4     7574.77     7707.74    143.39 o 
 -20  21  -4     7282.34     7350.46    119.44 o 
 -19  21  -4     4816.66     4965.42     94.98 o 
 -18  21  -4    12071.81    11800.62    150.34 o 
 -17  21  -4     3207.62     3055.60     74.41 o 
 -16  21  -4      513.17      716.91     75.34 o 
 -15  21  -4    29614.47    30454.22    327.34 o 
 -14  21  -4     2012.87     2325.79     72.40 o 
 -13  21  -4    11547.06    11499.12    144.55 o 
 -12  21  -4     9103.73     9149.60    132.42 o 
 -11  21  -4      192.79      295.56     51.71 o 
 -10  21  -4    10947.15    11356.42    150.48 o 
  -9  21  -4     3411.97     3370.49     80.95 o 
  -8  21  -4     5311.49     5433.29     86.90 o 
  -7  21  -4    16705.00    15530.24    251.77 o 
  -6  21  -4     8073.88     6994.71    105.92 o 
  -5  21  -4     5598.33     5264.96    168.27 o 
  -4  21  -4     5272.96     4917.75    163.00 o 
  -3  21  -4    21450.66    20884.44    309.24 o 
  -2  21  -4       24.18       73.05     58.46 o 
  -1  21  -4     7173.92     7488.75    144.87 o 
   0  21  -4    11879.54    12083.51    184.36 o 
 -21  22  -4     1244.49     1269.69     76.43 o 
 -20  22  -4    42709.67    43997.80    463.75 o 
 -19  22  -4     3697.07     3793.11     92.28 o 
 -18  22  -4     9817.94     9587.06    129.50 o 
 -17  22  -4    33560.13    33789.77    332.78 o 
 -16  22  -4      687.70      672.28    143.59 o 
 -15  22  -4     2633.83     2486.84     76.93 o 
 -14  22  -4    45786.00    45846.10    473.26 o 
 -13  22  -4    14839.93    14604.11    182.83 o 
 -12  22  -4    14936.36    14459.39    168.66 o 
 -11  22  -4     1320.60     1207.69     52.39 o 
 -10  22  -4     4975.76     4664.91     80.67 o 
  -9  22  -4    18222.66    18127.52    188.34 o 
  -8  22  -4      874.19      700.85     69.89 o 
  -7  22  -4     9964.19     9577.78    182.36 o 
  -6  22  -4    26633.05    25925.85    356.92 o 
  -5  22  -4      826.71      738.56     90.22 o 
  -4  22  -4     3952.02     3915.93    107.25 o 
  -3  22  -4     4332.08     4056.71    111.86 o 
  -2  22  -4      724.97     1027.05    101.12 o 
  -1  22  -4     4204.66     4090.57    135.89 o 
   0  22  -4    28016.35    27890.26    343.78 o 
 -22  23  -4     9462.83     9895.44    167.60 o 
 -21  23  -4     6014.74     6488.11    201.20 o 
 -20  23  -4    11774.86    11743.79    164.04 o 
 -19  23  -4    12884.28    12825.62    163.55 o 
 -18  23  -4     1453.69     1716.51     84.00 o 
 -17  23  -4    26391.83    26742.16    297.75 o 
 -16  23  -4     1286.59     1360.18     69.93 o 
 -15  23  -4     1533.51     1520.52     76.89 o 
 -14  23  -4     4562.70     4772.58     98.22 o 
 -13  23  -4     3625.97     3531.43     86.22 o 
 -12  23  -4      395.18      218.12     68.70 o 
 -11  23  -4     3788.98     3825.00     82.41 o 
 -10  23  -4      766.04      567.84     58.85 o 
  -9  23  -4    15455.51    15079.33    224.79 o 
  -8  23  -4     4380.32     4146.94     91.38 o 
  -7  23  -4     2255.45     2218.16     73.87 o 
  -6  23  -4    10103.82     9952.31    231.16 o 
  -5  23  -4     5604.15     5023.37    188.62 o 
  -4  23  -4    21812.56    22286.22    340.27 o 
  -3  23  -4     1607.20     1433.15    106.65 o 
  -2  23  -4      575.85      391.55    120.94 o 
  -1  23  -4    22398.49    22764.00    375.68 o 
   0  23  -4     1288.62     1564.41    129.24 o 
 -23  24  -4     4639.40     4344.89    129.75 o 
 -22  24  -4     7554.41     7895.11    186.53 o 
 -21  24  -4    11983.82    13103.52    188.23 o 
 -20  24  -4       36.66      -64.56     64.56 o 
 -19  24  -4     3671.76     4292.99     96.26 o 
 -18  24  -4     2460.25     2784.05     92.10 o 
 -17  24  -4     1253.58     1199.61     74.89 o 
 -16  24  -4     2065.29     2295.70     82.25 o 
 -15  24  -4    17182.37    18580.02    231.87 o 
 -14  24  -4     4485.97     4119.20    102.06 o 
 -13  24  -4     5037.00     5175.46    110.05 o 
 -12  24  -4      130.94      -58.14     58.14 o 
 -11  24  -4      640.25      466.10     69.16 o 
 -10  24  -4     3322.98     3191.50     79.07 o 
  -9  24  -4     6017.78     5503.58    126.60 o 
  -8  24  -4      648.64      777.72     68.44 o 
  -7  24  -4     7183.33     7213.35    172.88 o 
  -6  24  -4    11004.99     9764.97    276.39 o 
  -5  24  -4      432.09      194.71    113.76 o 
  -4  24  -4     9485.33     9894.57    193.02 o 
  -3  24  -4    12181.56    12347.55    222.70 o 
  -2  24  -4      698.07      344.45    130.91 o 
  -1  24  -4     9692.09    10180.82    187.91 o 
   0  24  -4      191.93      160.13     97.09 o 
 -24  25  -4      259.70      530.74    101.85 o 
 -23  25  -4    17041.15    17501.75    261.80 o 
 -22  25  -4     1649.44     1711.55     90.85 o 
 -21  25  -4     1750.47     1731.80    100.04 o 
 -20  25  -4    25266.60    25775.45    292.20 o 
 -19  25  -4     1615.96     1549.49     77.27 o 
 -18  25  -4     2591.30     3003.00     89.22 o 
 -17  25  -4    21428.86    21515.31    261.98 o 
 -16  25  -4      987.90      974.50     80.14 o 
 -15  25  -4     7643.92     7326.50    123.23 o 
 -14  25  -4    28335.88    27647.63    312.46 o 
 -13  25  -4     2433.43     2377.20     83.00 o 
 -12  25  -4    36551.15    37165.81    621.79 o 
 -11  25  -4    10185.76     9223.26    163.02 o 
 -10  25  -4    14092.24    13654.07    262.16 o 
  -9  25  -4    32240.68    33314.74    542.74 o 
  -8  25  -4     5195.10     4751.62    189.48 o 
  -7  25  -4      945.17      975.67     90.29 o 
  -6  25  -4    14952.08    14941.78    228.25 o 
  -5  25  -4      932.43      556.94    102.51 o 
  -4  25  -4     2084.44     2446.86    123.55 o 
  -3  25  -4    20575.76    20836.13    320.56 o 
  -2  25  -4    10676.94    11133.96    224.52 o 
  -1  25  -4     3977.39     4639.03    133.18 o 
   0  25  -4     2658.16     2673.88    129.04 o 
 -25  26  -4     1548.26     1775.15    121.31 o 
 -24  26  -4       19.56      238.72     90.41 o 
 -23  26  -4     3115.63     2945.28    115.91 o 
 -22  26  -4     2654.03     2782.86    123.62 o 
 -21  26  -4     2157.47     2609.60    106.32 o 
 -20  26  -4     8747.86     9314.77    149.54 o 
 -19  26  -4     6014.23     5904.22    122.52 o 
 -18  26  -4     1014.80      963.76     77.32 o 
 -17  26  -4     6360.02     6850.46    129.22 o 
 -16  26  -4     7741.71     7392.46    135.49 o 
 -15  26  -4     3503.98     3655.22    107.95 o 
 -14  26  -4    13316.97    13736.20    252.41 o 
 -13  26  -4    18981.67    18960.93    286.89 o 
 -12  26  -4     2445.19     2244.86     83.34 o 
 -11  26  -4    18962.69    19418.17    355.74 o 
 -10  26  -4     1064.07     1066.21     95.90 o 
  -9  26  -4      324.02      331.75    125.97 o 
  -8  26  -4     7666.20     7526.28    141.72 o 
  -7  26  -4     3503.71     3326.37    112.23 o 
  -6  26  -4     7300.95     7730.36    171.12 o 
  -5  26  -4     1270.38     1550.97    124.43 o 
  -4  26  -4     6234.56     6563.68    184.55 o 
  -3  26  -4     1052.99     1220.89    113.58 o 
  -2  26  -4      228.49      324.47    118.57 o 
  -1  26  -4     2643.54     2873.86    121.93 o 
   0  26  -4      504.15      581.02    137.05 o 
 -26  27  -4      470.92      459.98    119.29 o 
 -25  27  -4     2997.35     3442.07    135.59 o 
 -24  27  -4     2228.41     2440.12    117.36 o 
 -23  27  -4      279.66      312.47    126.66 o 
 -22  27  -4     5060.16     5769.43    144.53 o 
 -21  27  -4     1527.79     2113.34     99.39 o 
 -20  27  -4      341.43      105.86     88.32 o 
 -19  27  -4     4285.21     4646.62    109.57 o 
 -18  27  -4      785.85      786.28     75.53 o 
 -17  27  -4     3041.30     3026.74     93.29 o 
 -16  27  -4      232.15      254.66     71.16 o 
 -15  27  -4      173.90      237.23     72.61 o 
 -14  27  -4     8937.75     9016.44    151.39 o 
 -13  27  -4      335.21      100.90     74.96 o 
 -12  27  -4     2287.75     1887.18     83.52 o 
 -11  27  -4     6471.83     6849.38    160.97 o 
 -10  27  -4     2206.95     2600.77     95.82 o 
  -9  27  -4      198.52      276.83     80.36 o 
  -8  27  -4     1033.86     1121.30     97.47 o 
  -7  27  -4     1067.80      981.68    132.22 o 
  -6  27  -4      994.24      771.14    101.83 o 
  -5  27  -4     1725.45     1346.99    116.07 o 
  -4  27  -4     4958.44     5249.75    150.52 o 
  -3  27  -4      644.53      974.64    126.81 o 
  -2  27  -4     4517.53     5394.02    151.10 o 
  -1  27  -4     1523.67     1583.59    112.10 o 
   0  27  -4     1111.90     1316.26    129.13 o 
 -27  28  -4     2655.17     2950.77    147.55 o 
 -26  28  -4     2826.00     2908.44    160.68 o 
 -25  28  -4      528.18      425.62    108.76 o 
 -24  28  -4     3019.40     3385.09    162.01 o 
 -23  28  -4    10720.35    10344.44    250.91 o 
 -22  28  -4      148.49       81.35    107.13 o 
 -21  28  -4     1080.69      969.29     87.89 o 
 -20  28  -4     2106.28     2186.95     97.93 o 
 -19  28  -4      718.12      802.14     90.48 o 
 -18  28  -4     2036.15     2320.80     87.58 o 
 -17  28  -4     4558.52     4489.39    107.62 o 
 -16  28  -4     3258.39     3268.46     92.41 o 
 -15  28  -4     1814.33     1910.04     81.25 o 
 -14  28  -4     9780.04     9571.19    213.51 o 
 -13  28  -4    12919.07    12903.84    257.49 o 
 -12  28  -4     6544.31     6767.99    167.18 o 
 -11  28  -4      507.97      262.09     82.62 o 
 -10  28  -4     2266.34     2133.79     94.21 o 
  -9  28  -4     8566.74     8797.02    169.81 o 
  -8  28  -4      127.05      224.32     86.26 o 
  -7  28  -4      709.95      760.82    100.43 o 
  -6  28  -4     5052.09     4873.08    144.50 o 
  -5  28  -4       54.86        3.32    102.25 o 
  -4  28  -4     2534.67     2805.03    125.11 o 
  -3  28  -4     6985.38     6464.41    161.78 o 
  -2  28  -4     1424.79     1424.93    111.04 o 
  -1  28  -4     8029.67     8504.24    198.10 o 
   0  28  -4     1932.22     1847.69    137.01 o 
 -27  29  -4      146.99      442.67    189.18 o 
 -26  29  -4     1862.81     2535.83    141.34 o 
 -25  29  -4      459.24      323.62    182.84 o 
 -24  29  -4      218.43      437.53    136.31 o 
 -23  29  -4     3127.26     3153.98    131.32 o 
 -22  29  -4     1250.26     1270.24     98.03 o 
 -21  29  -4      654.22      995.41     86.54 o 
 -20  29  -4    10047.53    10513.83    183.02 o 
 -19  29  -4      742.37      897.24    111.46 o 
 -18  29  -4       27.35       19.90     66.39 o 
 -17  29  -4       43.08      123.29     81.86 o 
 -16  29  -4     2405.69     2158.70     91.46 o 
 -15  29  -4      109.97      163.78     72.57 o 
 -14  29  -4     1064.02     1079.88     84.06 o 
 -13  29  -4     3267.55     3663.51    110.21 o 
 -12  29  -4       55.15       41.29     82.40 o 
 -11  29  -4     3828.04     3893.69    122.18 o 
 -10  29  -4     1069.98     1189.65    101.14 o 
  -9  29  -4      548.64      854.75    103.99 o 
  -8  29  -4     1742.24     1910.43    109.14 o 
  -7  29  -4       15.56      161.61    159.90 o 
  -6  29  -4     3717.02     3833.04    183.01 o 
  -5  29  -4      521.17      544.16    109.31 o 
  -4  29  -4      315.65       33.25     96.72 o 
  -3  29  -4     1456.42     1720.07    108.13 o 
  -2  29  -4     2511.77     2405.91    131.99 o 
 -26  30  -4      193.03       11.17    125.10 o 
 -25  30  -4     4514.02     4907.32    240.45 o 
 -24  30  -4     2073.55     2354.67    136.91 o 
 -23  30  -4     2169.63     2060.40    132.05 o 
 -22  30  -4     2915.94     3202.62    117.86 o 
 -21  30  -4      275.06      295.08     87.84 o 
 -20  30  -4     1033.78      872.71     93.04 o 
 -19  30  -4      857.76      970.50     83.33 o 
 -18  30  -4       66.19       44.42     92.94 o 
 -17  30  -4     2816.80     2984.01    103.59 o 
 -16  30  -4     1372.74     1523.04    100.71 o 
 -15  30  -4     1363.71     1560.51    100.58 o 
 -14  30  -4     8118.12     8747.02    172.36 o 
 -13  30  -4      604.94      368.47    110.66 o 
 -12  30  -4     3221.32     3925.61    134.96 o 
 -11  30  -4      847.22      944.36    105.79 o 
 -10  30  -4     2207.71     2543.04    130.85 o 
  -9  30  -4      601.32      605.82    112.13 o 
  -8  30  -4     3413.99     3824.33    145.83 o 
  -7  30  -4      613.09      975.20    123.00 o 
  -6  30  -4      340.72      395.69    120.22 o 
  -5  30  -4        9.83     -107.22    107.22 o 
  -4  30  -4      187.02       42.67    101.30 o 
 -24  31  -4     1460.20     1491.35    146.80 o 
 -23  31  -4      583.46      393.00    120.27 o 
 -22  31  -4       61.19      -96.60     96.60 o 
 -21  31  -4     2067.18     2466.22    109.65 o 
 -20  31  -4     2621.22     2343.80    104.12 o 
 -19  31  -4      694.48      596.34    109.57 o 
 -18  31  -4     1980.88     2358.79    141.19 o 
 -17  31  -4     3618.51     3632.03    120.80 o 
 -16  31  -4     1206.96     1317.30     99.75 o 
 -15  31  -4     1802.80     1903.65    102.84 o 
 -14  31  -4      491.32      648.47    103.52 o 
 -13  31  -4     1249.14     1458.02    154.36 o 
 -12  31  -4     2004.37     1960.87    127.68 o 
 -11  31  -4     2252.57     2567.86    131.47 o 
 -10  31  -4     1096.52     1061.45    119.37 o 
  -9  31  -4     3191.32     3322.86    139.62 o 
  -8  31  -4      415.16      431.34    122.00 o 
  -7  31  -4     1022.24     1229.12    116.21 o 
 -22  32  -4      545.00      447.59     95.74 o 
 -21  32  -4      396.73       52.75     84.33 o 
 -20  32  -4     2491.75     2810.47    163.87 o 
 -19  32  -4     4313.31     4776.10    156.19 o 
 -18  32  -4      915.11      945.86    132.60 o 
 -17  32  -4     1581.53     1908.48    104.63 o 
 -16  32  -4      737.61     1055.78    102.18 o 
 -15  32  -4     2507.65     3335.60    143.34 o 
 -14  32  -4      345.91      290.79    103.69 o 
 -13  32  -4       31.25      294.35    111.35 o 
 -12  32  -4      880.11      921.43    117.60 o 
 -11  32  -4      268.45      413.92    111.64 o 
 -10  32  -4      406.80      529.59    122.57 o 
   0   1  -3     1616.31     1831.96     19.76 o 
  -1   2  -3    63837.36    66773.04    451.06 o 
   0   2  -3    11780.98     9907.77     70.65 o 
  -2   3  -3    30607.87    31012.11    207.69 o 
  -1   3  -3     1115.50     1414.08     47.02 o 
   0   3  -3     4479.69     6796.23     81.20 o 
  -3   4  -3    15952.75    15834.54    107.74 o 
  -2   4  -3    15606.97    17560.67    120.87 o 
  -1   4  -3     6082.95     6929.94     51.26 o 
   0   4  -3    22241.72    23179.04    154.26 o 
  -4   5  -3   139600.75   140607.98    894.39 o 
  -3   5  -3       91.06       87.33     13.05 o 
  -2   5  -3    24912.98    24149.73    151.00 o 
  -1   5  -3    43357.82    53079.74    336.54 o 
   0   5  -3    44646.94    44991.34    296.79 o 
  -5   6  -3    91564.75   101152.05    671.53 o 
  -4   6  -3    57248.04    65263.48    412.51 o 
  -3   6  -3    10226.40    11576.47     80.74 o 
  -2   6  -3     2734.52     2893.36     26.56 o 
  -1   6  -3    35699.55    34347.63    217.87 o 
   0   6  -3    12861.75    14730.14    105.05 o 
  -6   7  -3    29129.55    29497.23    202.87 o 
  -5   7  -3     2587.50     2841.94     28.72 o 
  -4   7  -3    18966.62    20879.15    133.77 o 
  -3   7  -3     9687.91    10901.67     94.59 o 
  -2   7  -3     5284.20     6430.54     49.50 o 
  -1   7  -3    97517.77   102759.28    640.31 o 
   0   7  -3    11087.03     9749.33     75.15 o 
  -7   8  -3    23611.26    26023.17    172.31 o 
  -6   8  -3     9745.55    11022.98     82.71 o 
  -5   8  -3    21993.69    21018.87    134.74 o 
  -4   8  -3    12344.63    12278.07     92.24 o 
  -3   8  -3     2236.06     2413.83     25.14 o 
  -2   8  -3    41376.72    44072.68    282.00 o 
  -1   8  -3    15967.32    18412.87    141.27 o 
   0   8  -3    18792.48    20374.38    143.37 o 
  -8   9  -3    26961.59    27154.73    210.05 o 
  -7   9  -3    36154.59    38833.53    259.16 o 
  -6   9  -3    19845.87    22257.19    157.91 o 
  -5   9  -3    11194.46    12265.23     91.00 o 
  -4   9  -3    75757.36    77185.20    498.38 o 
  -3   9  -3     3927.52     3455.27     35.30 o 
  -2   9  -3    57637.12    58977.51    378.64 o 
  -1   9  -3    14434.81    13780.79    100.00 o 
   0   9  -3    11967.49    11593.27    109.32 o 
  -9  10  -3    77934.20    77945.80    553.05 o 
  -8  10  -3    23782.89    25686.15    221.07 o 
  -7  10  -3    29775.34    28961.28    199.92 o 
  -6  10  -3    44503.41    45540.88    292.27 o 
  -5  10  -3     6515.56     8058.99     70.15 o 
  -4  10  -3   147888.75   154639.52   1025.59 o 
  -3  10  -3     4573.57     5480.40     47.57 o 
  -2  10  -3    18094.19    17778.68    133.24 o 
  -1  10  -3   116083.13   119999.73    872.37 o 
   0  10  -3    12025.79    12872.63    149.33 o 
 -10  11  -3     2388.37     2671.13     47.16 o 
  -9  11  -3     1308.88     1447.19     42.05 o 
  -8  11  -3     1326.84     1193.59     40.97 o 
  -7  11  -3    44594.02    46020.60    324.75 o 
  -6  11  -3    22400.39    23741.19    174.14 o 
  -5  11  -3     8583.99     8973.50     87.66 o 
  -4  11  -3     4805.09     4270.81     59.04 o 
  -3  11  -3    14402.53    14036.04    111.02 o 
  -2  11  -3    15984.96    18271.46    145.52 o 
  -1  11  -3     5141.93     5076.49     67.98 o 
   0  11  -3    12212.19    12562.47    150.93 o 
 -11  12  -3    14697.62    13490.58    124.95 o 
 -10  12  -3    53398.57    53062.04    508.86 o 
  -9  12  -3     2562.03     2834.97     40.15 o 
  -8  12  -3     9631.71     9981.82     87.30 o 
  -7  12  -3    40190.30    42476.11    352.68 o 
  -6  12  -3     1564.32     1399.15     34.91 o 
  -5  12  -3    58614.68    57867.27    462.98 o 
  -4  12  -3     8916.23     9411.81     83.02 o 
  -3  12  -3     4108.49     4127.47     49.79 o 
  -2  12  -3    32995.03    31764.02    240.50 o 
  -1  12  -3     7849.76     7930.49    103.83 o 
   0  12  -3     2789.18     2766.51     39.74 o 
 -12  13  -3    10018.12     9241.61    117.50 o 
 -11  13  -3     5351.80     5889.51     68.00 o 
 -10  13  -3     2015.94     2345.62     39.64 o 
  -9  13  -3    13405.87    15149.53    136.46 o 
  -8  13  -3    11951.09    11302.17    108.02 o 
  -7  13  -3    73855.50    75503.13    618.24 o 
  -6  13  -3     9936.05    10726.02    139.54 o 
  -5  13  -3      310.71      382.24     29.34 o 
  -4  13  -3    49293.80    48982.92    363.12 o 
  -3  13  -3    18640.23    20605.90    176.52 o 
  -2  13  -3       75.43       88.89     34.07 o 
  -1  13  -3    24563.64    23727.65    219.27 o 
   0  13  -3    23589.91    22892.04    261.13 o 
 -13  14  -3     1655.45     1533.08     36.90 o 
 -12  14  -3     1546.68     1530.90     38.15 o 
 -11  14  -3      793.13      732.47     25.96 o 
 -10  14  -3      284.86      306.89     30.94 o 
  -9  14  -3      538.09      643.23     30.66 o 
  -8  14  -3     1714.86     2219.14     44.43 o 
  -7  14  -3    14532.03    14779.66    142.01 o 
  -6  14  -3      767.08      726.07     33.64 o 
  -5  14  -3     4952.57     4436.18     61.16 o 
  -4  14  -3     6820.36     6527.71     70.74 o 
  -3  14  -3     4065.27     4257.70     47.19 o 
  -2  14  -3     8388.12     8510.89     79.52 o 
  -1  14  -3     3601.72     3569.85     61.61 o 
   0  14  -3     2232.89     1852.12     43.14 o 
 -14  15  -3     8228.80     7375.80    100.43 o 
 -13  15  -3     9894.40     8675.21    133.02 o 
 -12  15  -3     5319.19     5278.75     62.46 o 
 -11  15  -3    17172.96    18765.13    168.98 o 
 -10  15  -3     1291.71     1415.23     34.48 o 
  -9  15  -3    11495.31    13299.89    129.67 o 
  -8  15  -3    43103.85    43728.52    376.49 o 
  -7  15  -3    20963.51    20837.12    196.95 o 
  -6  15  -3    24086.07    22089.40    193.80 o 
  -5  15  -3     9711.98     9440.10     91.84 o 
  -4  15  -3      391.66      417.62     25.71 o 
  -3  15  -3     3464.78     3963.65     52.39 o 
  -2  15  -3     4556.69     4219.73     51.57 o 
  -1  15  -3     4255.00     3689.28     64.19 o 
   0  15  -3     5532.99     4865.35     60.75 o 
 -15  16  -3    12655.56    12828.77    176.23 o 
 -14  16  -3     1281.14     1127.49     41.88 o 
 -13  16  -3     6643.00     6762.72     79.84 o 
 -12  16  -3      247.14      273.16     32.57 o 
 -11  16  -3        7.91       30.23     27.47 o 
 -10  16  -3    12399.46    12782.62    131.62 o 
  -9  16  -3     4115.59     4708.01     64.20 o 
  -8  16  -3     3270.19     3315.45     52.18 o 
  -7  16  -3    17243.08    16615.60    165.68 o 
  -6  16  -3      868.79      906.30     35.74 o 
  -5  16  -3     7549.40     7289.71     78.98 o 
  -4  16  -3      954.53      859.30     27.82 o 
  -3  16  -3     7961.18     7726.89     87.43 o 
  -2  16  -3     1082.55      961.63     30.89 o 
  -1  16  -3     8279.73     8059.52    140.99 o 
   0  16  -3     4701.99     5061.07     99.34 o 
 -16  17  -3     4719.88     4419.11    127.32 o 
 -15  17  -3     2230.98     1900.56     61.66 o 
 -14  17  -3      595.77      725.58     30.87 o 
 -13  17  -3     4276.97     4374.61     64.47 o 
 -12  17  -3      267.51      346.30     32.03 o 
 -11  17  -3     2024.78     1787.52     44.04 o 
 -10  17  -3     2251.38     2282.31     48.01 o 
  -9  17  -3    12475.21    12152.31    134.80 o 
  -8  17  -3    14714.06    15011.54    152.14 o 
  -7  17  -3    10874.13    10443.51    119.67 o 
  -6  17  -3     3880.76     3791.40     57.34 o 
  -5  17  -3     1999.86     1832.16     43.40 o 
  -4  17  -3     1854.89     2017.27     51.74 o 
  -3  17  -3     5006.19     4766.34     99.16 o 
  -2  17  -3    10473.19    10103.26    182.17 o 
  -1  17  -3      804.82      918.10     39.07 o 
   0  17  -3      168.92      288.45     34.71 o 
 -17  18  -3    30307.90    29312.19    307.19 o 
 -16  18  -3    14692.79    14814.20    163.09 o 
 -15  18  -3       48.70       50.32     34.44 o 
 -14  18  -3     7522.27     7561.49    115.23 o 
 -13  18  -3     4580.36     4406.81     66.44 o 
 -12  18  -3     2088.70     2182.10     48.47 o 
 -11  18  -3    22262.20    22482.77    215.33 o 
 -10  18  -3    13624.81    13515.19    140.53 o 
  -9  18  -3     6012.52     6364.46     81.25 o 
  -8  18  -3    24558.73    24378.37    224.07 o 
  -7  18  -3     1321.85     1169.57     63.73 o 
  -6  18  -3     8010.54     8111.03     90.18 o 
  -5  18  -3    10915.59     9923.66    121.49 o 
  -4  18  -3     6289.95     5872.02     78.40 o 
  -3  18  -3    15742.81    14334.75    235.32 o 
  -2  18  -3     2854.70     2301.13     71.00 o 
  -1  18  -3    12246.24    11439.96    160.59 o 
   0  18  -3     6707.83     6367.50    102.97 o 
 -18  19  -3      635.25      723.48     54.82 o 
 -17  19  -3     8332.94     8693.08    117.46 o 
 -16  19  -3     3217.64     3088.94     68.85 o 
 -15  19  -3     1427.26     1313.81     46.52 o 
 -14  19  -3     5130.22     5579.39     77.90 o 
 -13  19  -3    11054.89    10308.41    122.94 o 
 -12  19  -3     1462.45     1629.93     53.40 o 
 -11  19  -3       39.94       77.13     48.45 o 
 -10  19  -3     5146.44     4225.32     66.22 o 
  -9  19  -3     3487.19     3530.17     59.19 o 
  -8  19  -3     6388.14     5896.10     89.30 o 
  -7  19  -3    11812.89    10889.84    117.36 o 
  -6  19  -3      764.27      830.43     31.89 o 
  -5  19  -3    13543.01    12557.11    134.48 o 
  -4  19  -3     1192.23     1272.28     44.09 o 
  -3  19  -3     2199.65     2077.73     54.29 o 
  -2  19  -3     4045.45     3899.63    109.89 o 
  -1  19  -3     6485.66     6652.20    154.11 o 
   0  19  -3     1809.41     1608.88     84.09 o 
 -19  20  -3      259.34      191.33     55.87 o 
 -18  20  -3    29598.25    28505.72    283.96 o 
 -17  20  -3     4738.64     4979.84     86.82 o 
 -16  20  -3    13346.82    13250.72    152.94 o 
 -15  20  -3     1877.98     1635.71     59.33 o 
 -14  20  -3     2758.81     2723.77     74.04 o 
 -13  20  -3    24406.24    25127.39    280.47 o 
 -12  20  -3     5433.50     5629.35     88.99 o 
 -11  20  -3    11841.24    11598.47    139.61 o 
 -10  20  -3     4319.72     4333.46     67.89 o 
  -9  20  -3      485.38      499.10     38.26 o 
  -8  20  -3     7399.50     7128.54     91.49 o 
  -7  20  -3      315.08      306.20     58.09 o 
  -6  20  -3    11216.40    10548.49    162.14 o 
  -5  20  -3     8400.04     7955.32    120.49 o 
  -4  20  -3     4357.52     4263.94    111.37 o 
  -3  20  -3     3258.25     3279.57     66.46 o 
  -2  20  -3    14470.81    14314.05    221.53 o 
  -1  20  -3     5043.65     4991.12    126.05 o 
   0  20  -3     2901.76     2590.09     77.47 o 
 -20  21  -3    14609.77    14560.21    191.71 o 
 -19  21  -3     6806.95     6968.70    105.17 o 
 -18  21  -3     5877.35     5890.84     96.75 o 
 -17  21  -3     6488.16     6923.59    103.89 o 
 -16  21  -3    12038.70    11932.29    143.60 o 
 -15  21  -3    11506.47    11763.05    154.16 o 
 -14  21  -3     6651.42     6869.46    110.64 o 
 -13  21  -3     8962.99     8904.16    128.30 o 
 -12  21  -3     1070.23     1048.65     53.17 o 
 -11  21  -3    14659.10    14709.89    168.32 o 
 -10  21  -3    11529.96    11524.91    135.96 o 
  -9  21  -3    25592.42    25607.90    264.46 o 
  -8  21  -3    14618.56    13768.91    180.48 o 
  -7  21  -3      265.54      146.01     71.41 o 
  -6  21  -3     7907.40     7095.67    103.77 o 
  -5  21  -3    22410.18    21345.42    291.81 o 
  -4  21  -3     1514.68     1427.54     51.36 o 
  -3  21  -3     4017.88     4000.54     81.00 o 
  -2  21  -3    10697.24    10455.32    202.93 o 
  -1  21  -3     2175.30     2004.69     89.55 o 
   0  21  -3    12544.04    13034.29    177.81 o 
 -21  22  -3     1106.72     1340.46     88.01 o 
 -20  22  -3      326.80      798.43     66.38 o 
 -19  22  -3     4079.82     4249.86     92.58 o 
 -18  22  -3    17978.06    18128.98    198.52 o 
 -17  22  -3      532.90      834.43     66.91 o 
 -16  22  -3     1835.73     1746.00     83.17 o 
 -15  22  -3     7324.67     8059.33    132.15 o 
 -14  22  -3     6822.55     7228.06    115.28 o 
 -13  22  -3    10436.51    10022.09    150.44 o 
 -12  22  -3     1103.32     1079.13     67.19 o 
 -11  22  -3     2535.12     2177.14     69.04 o 
 -10  22  -3     7414.55     6823.58    105.63 o 
  -9  22  -3     1489.34     1198.77     59.19 o 
  -8  22  -3      421.42      223.78     58.30 o 
  -7  22  -3    24447.80    24065.87    373.21 o 
  -6  22  -3     1143.15      943.88     79.35 o 
  -5  22  -3     9659.27     9135.44    157.88 o 
  -4  22  -3     5680.47     5164.74    160.64 o 
  -3  22  -3     3541.99     3451.81     91.09 o 
  -2  22  -3    20917.95    21432.53    330.80 o 
  -1  22  -3     1013.36     1013.48     69.67 o 
   0  22  -3      268.65      625.94    135.68 o 
 -22  23  -3    15078.21    15233.52    205.63 o 
 -21  23  -3     3522.74     3424.20     91.69 o 
 -20  23  -3     2808.82     3103.96     81.10 o 
 -19  23  -3     5422.02     5531.87    108.88 o 
 -18  23  -3     7471.01     7136.37    119.52 o 
 -17  23  -3     8948.63     9428.83    138.33 o 
 -16  23  -3    19154.24    19819.09    232.68 o 
 -15  23  -3     2279.79     2040.44     75.52 o 
 -14  23  -3     7389.97     7445.14    120.49 o 
 -13  23  -3    10982.45    11199.74    151.62 o 
 -12  23  -3     1986.90     1742.35     69.65 o 
 -11  23  -3     6412.21     6100.60    101.33 o 
 -10  23  -3     3700.59     4050.21     80.81 o 
  -9  23  -3     1072.29     1142.17     59.21 o 
  -8  23  -3     7760.96     7251.36    117.05 o 
  -7  23  -3    20489.10    19381.40    350.40 o 
  -6  23  -3      661.32      531.08     69.93 o 
  -5  23  -3     2849.06     2539.84     81.77 o 
  -4  23  -3     9751.51     9052.75    188.19 o 
  -3  23  -3      843.73      703.60     85.40 o 
  -2  23  -3    14841.14    15061.98    272.10 o 
  -1  23  -3     1195.91     1404.02     80.64 o 
   0  23  -3     1535.27     1854.55     84.70 o 
 -23  24  -3     3273.58     3599.12    118.56 o 
 -22  24  -3      386.91      371.42     85.19 o 
 -21  24  -3    10792.10    10327.28    143.42 o 
 -20  24  -3     4111.67     4373.80     93.40 o 
 -19  24  -3    21479.06    21291.86    249.27 o 
 -18  24  -3     4675.80     4704.72    103.35 o 
 -17  24  -3     2012.28     2111.15     87.86 o 
 -16  24  -3     9999.52    10318.25    153.27 o 
 -15  24  -3    14486.15    14448.27    200.12 o 
 -14  24  -3     2347.39     2535.29     79.48 o 
 -13  24  -3    14249.42    14998.13    187.75 o 
 -12  24  -3     7513.22     7381.27    117.04 o 
 -11  24  -3     4516.11     4161.31     86.44 o 
 -10  24  -3     8001.68     7807.70    118.20 o 
  -9  24  -3     5493.53     5521.80     97.70 o 
  -8  24  -3     2977.94     2754.99     79.90 o 
  -7  24  -3    13237.42    12959.93    291.35 o 
  -6  24  -3     2129.59     1930.03     76.21 o 
  -5  24  -3      192.25       94.83     77.94 o 
  -4  24  -3      823.25      813.69     89.31 o 
  -3  24  -3     5387.71     5935.06    182.03 o 
  -2  24  -3      216.23      139.30    130.72 o 
  -1  24  -3     5516.60     5156.78    134.23 o 
   0  24  -3     2578.77     2809.26    111.20 o 
 -24  25  -3      231.80      118.23     88.84 o 
 -23  25  -3      677.99      637.53    100.55 o 
 -22  25  -3       93.57       16.36     65.61 o 
 -21  25  -3     3358.92     3889.55     93.80 o 
 -20  25  -3     1016.67     1081.11     85.46 o 
 -19  25  -3      334.24      173.16     68.52 o 
 -18  25  -3    11433.11    11866.35    169.57 o 
 -17  25  -3      610.78      417.19     69.38 o 
 -16  25  -3     1379.94     1420.15     82.66 o 
 -15  25  -3     3746.83     3573.81     92.16 o 
 -14  25  -3     3782.63     3968.90     96.16 o 
 -13  25  -3     5832.03     5666.46    107.94 o 
 -12  25  -3     4679.31     5048.88    102.27 o 
 -11  25  -3     3179.35     3059.20     80.14 o 
 -10  25  -3     1156.88     1320.71     66.81 o 
  -9  25  -3     1075.54     1203.17     64.90 o 
  -8  25  -3     4868.59     4842.61    117.35 o 
  -7  25  -3     6624.20     6519.56    206.28 o 
  -6  25  -3      183.41       99.12     61.55 o 
  -5  25  -3     5426.37     5129.04    142.97 o 
  -4  25  -3     1215.51     1188.76    106.91 o 
  -3  25  -3     1786.19     2036.57    115.19 o 
  -2  25  -3     3886.53     3818.95    124.06 o 
  -1  25  -3     2467.23     2658.43    119.11 o 
   0  25  -3      778.24      862.29    100.26 o 
 -25  26  -3     1904.32     1632.19    117.51 o 
 -24  26  -3     3363.32     3578.71    119.23 o 
 -23  26  -3     4854.53     4739.55    131.09 o 
 -22  26  -3    13431.42    13879.79    207.06 o 
 -21  26  -3     2570.86     2443.21     84.73 o 
 -20  26  -3     3130.89     3423.25     98.15 o 
 -19  26  -3     1493.64     1649.87     81.06 o 
 -18  26  -3       60.01       85.75     66.56 o 
 -17  26  -3     2111.10     2333.17     87.25 o 
 -16  26  -3     3585.64     3735.97     99.10 o 
 -15  26  -3     1360.01     1399.84     81.32 o 
 -14  26  -3     3923.95     3714.76     97.09 o 
 -13  26  -3     3207.13     3191.06     92.46 o 
 -12  26  -3     6850.68     6711.41    111.50 o 
 -11  26  -3     4858.93     5104.68    120.99 o 
 -10  26  -3     5589.58     5147.70    109.18 o 
  -9  26  -3     5750.65     5825.45    144.38 o 
  -8  26  -3      645.19      547.43     67.99 o 
  -7  26  -3      578.20      398.99     74.91 o 
  -6  26  -3     4286.58     4162.01    133.04 o 
  -5  26  -3     5894.01     5823.95    152.87 o 
  -4  26  -3      888.91     1354.06    111.28 o 
  -3  26  -3     7373.99     7621.84    172.94 o 
  -2  26  -3     3470.47     3323.47    153.10 o 
  -1  26  -3     1417.66     1684.48    111.91 o 
   0  26  -3     1990.31     2135.01    122.40 o 
 -26  27  -3      606.73      565.02    109.39 o 
 -25  27  -3     3295.94     3237.64    152.50 o 
 -24  27  -3     1344.95     1370.98    132.63 o 
 -23  27  -3       59.23      165.77    117.13 o 
 -22  27  -3     2160.85     2056.51    106.71 o 
 -21  27  -3     4338.19     4498.64    108.80 o 
 -20  27  -3     3381.85     3219.92     96.69 o 
 -19  27  -3     3401.41     3692.59    100.40 o 
 -18  27  -3     1469.33     1487.48     99.87 o 
 -17  27  -3     1280.16     1563.04    117.68 o 
 -16  27  -3     2390.54     2715.39     95.32 o 
 -15  27  -3    12679.73    12811.00    181.56 o 
 -14  27  -3      397.14      402.57     85.10 o 
 -13  27  -3     8258.72     8881.97    135.72 o 
 -12  27  -3    10248.16    10124.97    210.91 o 
 -11  27  -3     5072.69     4888.35    121.81 o 
 -10  27  -3     6945.29     7017.43    211.78 o 
  -9  27  -3     3746.11     3315.27     97.35 o 
  -8  27  -3      276.27      274.65     82.90 o 
  -7  27  -3      722.31      620.57    103.06 o 
  -6  27  -3     2587.45     2630.62    140.92 o 
  -5  27  -3     1870.12     2065.71    115.56 o 
  -4  27  -3     5655.65     5240.70    179.54 o 
  -3  27  -3      489.46      742.82    101.44 o 
  -2  27  -3     1218.51     1204.48    118.53 o 
  -1  27  -3      976.42     1168.31     99.95 o 
   0  27  -3      580.46      672.01    124.04 o 
 -27  28  -3     2162.60     2196.64    155.96 o 
 -26  28  -3      634.65      709.05    113.67 o 
 -25  28  -3      307.39      718.43    118.96 o 
 -24  28  -3     2957.90     3388.39    167.57 o 
 -23  28  -3      820.93      952.98    124.84 o 
 -22  28  -3     1449.89     1531.96     92.64 o 
 -21  28  -3     2346.72     2766.09    103.68 o 
 -20  28  -3     1075.16     1191.93     78.50 o 
 -19  28  -3      276.41      170.50     70.85 o 
 -18  28  -3     2880.13     3063.72     96.46 o 
 -17  28  -3      467.97      292.82     79.49 o 
 -16  28  -3     1847.81     1730.30     82.05 o 
 -15  28  -3     1570.92     1837.53     81.93 o 
 -14  28  -3     1549.80     1513.60     77.02 o 
 -13  28  -3     3513.41     3802.15    100.60 o 
 -12  28  -3     1049.79      928.55     73.52 o 
 -11  28  -3      401.29      369.10     69.05 o 
 -10  28  -3     1969.70     1977.62     92.99 o 
  -9  28  -3      978.44     1050.79    100.03 o 
  -8  28  -3     1607.76     1667.26    104.14 o 
  -7  28  -3     4489.08     4687.97    139.16 o 
  -6  28  -3      574.63      362.69    105.29 o 
  -5  28  -3     3406.93     3344.50    131.22 o 
  -4  28  -3      319.38      645.76    104.55 o 
  -3  28  -3      751.56      901.93    111.68 o 
  -2  28  -3     3673.83     3624.50    126.89 o 
  -1  28  -3      216.89      448.34    102.17 o 
   0  28  -3     1027.76      956.79    112.73 o 
 -28  29  -3     1230.78     1239.84    143.72 o 
 -27  29  -3     2872.22     2975.64    174.26 o 
 -26  29  -3     7431.62     7834.33    209.12 o 
 -25  29  -3     5122.64     5537.36    197.37 o 
 -24  29  -3     2811.24     2944.05    148.65 o 
 -23  29  -3     2514.26     2704.00    125.36 o 
 -22  29  -3      693.42      568.87     89.09 o 
 -21  29  -3      398.33      424.24     83.58 o 
 -20  29  -3     6762.68     7073.84    136.10 o 
 -19  29  -3      290.04      380.06     74.56 o 
 -18  29  -3     2761.32     2653.94     93.09 o 
 -17  29  -3     3464.71     3699.98     98.78 o 
 -16  29  -3     1691.48     1811.93     81.48 o 
 -15  29  -3     3058.82     3083.28     88.51 o 
 -14  29  -3     2257.73     2175.68     86.15 o 
 -13  29  -3     1266.17     1115.61     76.03 o 
 -12  29  -3     4950.96     5215.65    147.40 o 
 -11  29  -3     2022.49     2010.58    114.93 o 
 -10  29  -3      674.61      757.60    128.74 o 
  -9  29  -3     5161.13     5463.32    161.30 o 
  -8  29  -3       49.59     -111.94    113.67 o 
  -7  29  -3      381.98      189.13    134.96 o 
  -6  29  -3     1999.97     2123.55    127.34 o 
  -5  29  -3      367.22      346.39    135.95 o 
  -4  29  -3     1208.68     1340.24    150.81 o 
  -3  29  -3     3780.78     4090.13    135.24 o 
  -2  29  -3      549.74      648.19    154.22 o 
  -1  29  -3      223.56      465.67    103.37 o 
 -26  30  -3      484.91      283.34    186.39 o 
 -25  30  -3      234.02      -31.99    137.26 o 
 -24  30  -3     1701.82     1592.48    163.51 o 
 -23  30  -3      255.54      284.86    109.17 o 
 -22  30  -3     1876.07     1601.81    102.82 o 
 -21  30  -3      381.27      393.47     95.39 o 
 -20  30  -3      294.16      180.25     89.04 o 
 -19  30  -3      958.74     1289.65     86.52 o 
 -18  30  -3     1188.13     1222.57     83.51 o 
 -17  30  -3     1373.14     1352.26     80.28 o 
 -16  30  -3     2573.91     2426.49     97.01 o 
 -15  30  -3     2596.43     2743.83     98.63 o 
 -14  30  -3      740.88      843.89     98.21 o 
 -13  30  -3      253.34      290.72     99.08 o 
 -12  30  -3     1045.34     1307.58    137.91 o 
 -11  30  -3     1813.39     1824.14    114.90 o 
 -10  30  -3     2326.94     2281.17    130.13 o 
  -9  30  -3      988.19      912.02    126.59 o 
  -8  30  -3     2335.74     2614.16    135.15 o 
  -7  30  -3      414.94      340.64    116.65 o 
  -6  30  -3     1245.07     1426.57    155.12 o 
  -5  30  -3      602.98      512.86    110.89 o 
  -4  30  -3     1562.69     1586.45    125.19 o 
 -25  31  -3      601.37      618.13    184.83 o 
 -24  31  -3     1336.53     1561.27    138.96 o 
 -23  31  -3      453.85      214.40    101.52 o 
 -22  31  -3      550.57      558.93     95.73 o 
 -21  31  -3     3077.74     3643.65    125.02 o 
 -20  31  -3      441.49      777.16     98.77 o 
 -19  31  -3     1112.29     1152.91     82.71 o 
 -18  31  -3      596.10      540.46     86.38 o 
 -17  31  -3      549.95      700.92    100.87 o 
 -16  31  -3      869.70     1213.22    121.57 o 
 -15  31  -3      101.73       16.12     92.37 o 
 -14  31  -3      477.54      389.27    102.00 o 
 -13  31  -3     4249.80     4546.09    145.31 o 
 -12  31  -3      516.49      602.83    115.49 o 
 -11  31  -3     2377.72     2647.32    136.31 o 
 -10  31  -3     2209.83     2317.98    154.60 o 
  -9  31  -3      165.16       65.98    112.12 o 
  -8  31  -3      838.91     1072.14    128.16 o 
  -7  31  -3     1264.57     1231.92    120.16 o 
  -6  31  -3      168.30      199.79    110.06 o 
 -22  32  -3       71.56      151.69     87.71 o 
 -21  32  -3      927.49      894.19     95.31 o 
 -20  32  -3     2238.19     1951.72     97.26 o 
 -19  32  -3     1654.37     1757.73    104.28 o 
 -18  32  -3     1279.68     1515.26    197.09 o 
 -17  32  -3     4414.34     4122.73    143.51 o 
 -16  32  -3     3204.33     3151.52    118.62 o 
 -15  32  -3     4789.12     4857.81    147.80 o 
 -14  32  -3      177.77      198.25    119.13 o 
 -13  32  -3     2527.24     3158.45    132.33 o 
 -12  32  -3     4009.46     4216.71    152.75 o 
 -11  32  -3     1387.94     1408.57    142.48 o 
 -10  32  -3     2102.59     2483.41    133.06 o 
  -2   3  -2     5523.23     3599.52     43.06 o 
  -1   3  -2     7256.97     6032.29     61.96 o 
   0   3  -2     3677.51     4748.36     39.17 o 
  -3   4  -2    27477.31    31859.07    201.43 o 
  -2   4  -2    18262.77    23486.72    157.00 o 
  -1   4  -2    77039.03    91375.29    565.36 o 
   0   4  -2     5899.68     6255.38     80.27 o 
  -4   5  -2    31269.91    33799.39    215.02 o 
  -3   5  -2     1600.55     2717.14     43.06 o 
  -2   5  -2     1020.26      713.13     30.92 o 
  -1   5  -2       37.47        7.41     17.96 o 
   0   5  -2    30725.12    33718.39    215.73 o 
  -5   6  -2   124616.87   126911.59    827.34 o 
  -4   6  -2    96870.59   118066.80    744.24 o 
  -3   6  -2    31362.68    36412.59    238.68 o 
  -2   6  -2     7226.56     8718.54     78.48 o 
  -1   6  -2    46563.59    46627.32    297.94 o 
   0   6  -2    22808.51    24343.10    159.35 o 
  -6   7  -2    14403.98    15337.21    106.84 o 
  -5   7  -2    12559.96    12882.23     93.07 o 
  -4   7  -2    57554.69    65968.77    430.34 o 
  -3   7  -2     4989.52     4233.82     39.64 o 
  -2   7  -2     4046.27     5912.87     45.09 o 
  -1   7  -2    34067.08    33465.74    221.21 o 
   0   7  -2    10812.91    10917.89     95.33 o 
  -7   8  -2    32297.70    35860.75    221.30 o 
  -6   8  -2     5297.83     6353.39     49.46 o 
  -5   8  -2    12971.40    13880.83     94.95 o 
  -4   8  -2    17272.76    16222.93    120.14 o 
  -3   8  -2     8650.63    10207.28     73.29 o 
  -2   8  -2    16734.23    15106.85     99.59 o 
  -1   8  -2     6290.09     5359.47     42.14 o 
   0   8  -2     6163.46     6877.99     57.27 o 
  -8   9  -2    20315.64    21650.19    142.80 o 
  -7   9  -2      310.23      327.53     19.55 o 
  -6   9  -2    13405.37    14553.76     98.86 o 
  -5   9  -2    18929.19    20422.85    136.64 o 
  -4   9  -2    12544.58    15123.19    110.98 o 
  -3   9  -2    41339.75    43993.29    287.44 o 
  -2   9  -2    26700.65    30609.76    228.01 o 
  -1   9  -2     9205.80     9799.12     70.99 o 
   0   9  -2     1401.14     2169.91     25.89 o 
  -9  10  -2     5009.76     5647.07     55.03 o 
  -8  10  -2    44454.51    48699.50    317.15 o 
  -7  10  -2    22033.28    22227.13    149.94 o 
  -6  10  -2    22628.20    22946.87    151.15 o 
  -5  10  -2     4611.49     4781.57     45.21 o 
  -4  10  -2    12899.82    12679.60     94.50 o 
  -3  10  -2    16533.82    15104.71    126.03 o 
  -2  10  -2    15791.14    15636.98    118.05 o 
  -1  10  -2     8609.89    10486.19     82.72 o 
   0  10  -2     2821.13     3251.46     51.65 o 
 -10  11  -2     5946.46     5887.14     69.10 o 
  -9  11  -2     6063.43     6251.69     62.46 o 
  -8  11  -2    15948.26    15776.05    167.76 o 
  -7  11  -2     2675.88     2560.50     32.96 o 
  -6  11  -2    10131.40    10538.49     81.72 o 
  -5  11  -2    27727.75    28128.45    203.78 o 
  -4  11  -2    17797.27    17092.93    124.94 o 
  -3  11  -2     8233.77     8376.05     70.75 o 
  -2  11  -2     2286.32     2108.04     39.67 o 
  -1  11  -2     1638.99     1494.59     29.13 o 
   0  11  -2    11345.62     9943.29     83.23 o 
 -11  12  -2     7183.39     6863.59     78.61 o 
 -10  12  -2     5451.99     5747.29     74.71 o 
  -9  12  -2    11249.64    11208.01    117.84 o 
  -8  12  -2    11024.26    11705.48     99.28 o 
  -7  12  -2    16411.71    17869.13    157.55 o 
  -6  12  -2     3444.74     3217.46     43.50 o 
  -5  12  -2    25732.71    24866.39    206.47 o 
  -4  12  -2     3341.67     4782.17     66.58 o 
  -3  12  -2    31861.35    32951.28    256.49 o 
  -2  12  -2     2164.96     2125.80     33.27 o 
  -1  12  -2    40886.69    40737.43    302.54 o 
   0  12  -2     5509.45     5791.35     55.62 o 
 -12  13  -2     2499.01     1865.85     33.52 o 
 -11  13  -2      145.51      192.88     27.09 o 
 -10  13  -2    21867.80    20625.42    219.62 o 
  -9  13  -2     3120.59     3266.27     53.17 o 
  -8  13  -2     8509.41     8440.82     87.42 o 
  -7  13  -2     4560.27     4540.34     55.20 o 
  -6  13  -2     3013.90     3670.53     56.51 o 
  -5  13  -2    14128.36    12809.95    113.53 o 
  -4  13  -2    19462.20    19953.92    148.97 o 
  -3  13  -2     3358.84     3495.17     41.04 o 
  -2  13  -2     3569.21     3771.20     43.37 o 
  -1  13  -2     3055.71     2863.83     38.29 o 
   0  13  -2     4014.93     3284.49     49.12 o 
 -13  14  -2     5053.98     4988.33     61.10 o 
 -12  14  -2    33203.86    30158.41    279.74 o 
 -11  14  -2    19668.21    20127.53    175.03 o 
 -10  14  -2    13115.46    14427.65    129.72 o 
  -9  14  -2    15342.73    15134.94    139.13 o 
  -8  14  -2    11564.39    11255.73    111.63 o 
  -7  14  -2     3789.30     3818.32     50.25 o 
  -6  14  -2     3156.53     3713.88     49.02 o 
  -5  14  -2     7086.88     7130.80     67.95 o 
  -4  14  -2    12137.32    12928.07    116.67 o 
  -3  14  -2    37326.94    37394.28    338.41 o 
  -2  14  -2    16200.90    15909.99    154.19 o 
  -1  14  -2     9832.16     9756.59     88.89 o 
   0  14  -2     6061.41     6265.05     76.74 o 
 -14  15  -2    14002.78    13862.60    156.54 o 
 -13  15  -2    12079.54    11409.13    122.85 o 
 -12  15  -2     1275.74     1246.63     34.51 o 
 -11  15  -2    11951.68    11815.66    115.57 o 
 -10  15  -2    11324.56    10172.95    102.18 o 
  -9  15  -2    18178.04    18707.85    208.71 o 
  -8  15  -2     1015.99     1124.75     33.58 o 
  -7  15  -2     2035.10     1920.84     53.30 o 
  -6  15  -2    16291.47    16465.04    158.28 o 
  -5  15  -2     1404.38     1483.69     29.71 o 
  -4  15  -2     4542.78     4645.21     64.82 o 
  -3  15  -2     4017.98     3513.35     54.89 o 
  -2  15  -2     4524.50     4767.18     66.13 o 
  -1  15  -2    46701.95    47365.41    559.87 o 
   0  15  -2     7521.80     6977.61     92.09 o 
 -15  16  -2    24064.90    24157.74    375.81 o 
 -14  16  -2     7543.29     7791.73     93.65 o 
 -13  16  -2    15280.65    15311.58    146.00 o 
 -12  16  -2    19779.27    20514.63    191.74 o 
 -11  16  -2     5806.73     5566.51     68.59 o 
 -10  16  -2      985.81     1047.69     40.23 o 
  -9  16  -2     5663.13     6148.65     76.71 o 
  -8  16  -2    32687.14    31775.09    289.62 o 
  -7  16  -2     2267.56     1862.46     43.66 o 
  -6  16  -2     5300.30     5267.18     70.23 o 
  -5  16  -2    38771.18    38156.17    303.14 o 
  -4  16  -2     8153.45     8313.63     92.05 o 
  -3  16  -2     1606.01     1877.83     35.49 o 
  -2  16  -2     5253.58     5160.15     86.68 o 
  -1  16  -2     6568.02     6916.59    151.04 o 
   0  16  -2    23953.57    22461.89    332.27 o 
 -16  17  -2     1459.48     1495.14     63.09 o 
 -15  17  -2    13445.99    14101.80    170.31 o 
 -14  17  -2     3526.31     3523.31     76.56 o 
 -13  17  -2    12049.95    11788.47    123.24 o 
 -12  17  -2     7582.10     7751.25     90.93 o 
 -11  17  -2     5885.46     5764.67     80.31 o 
 -10  17  -2      192.15      100.63     29.43 o 
  -9  17  -2    12093.50    13165.59    135.81 o 
  -8  17  -2     8817.86     8443.49    126.47 o 
  -7  17  -2    12229.58    12118.90    121.78 o 
  -6  17  -2     3343.22     3494.47     61.64 o 
  -5  17  -2     4981.10     4649.86     55.81 o 
  -4  17  -2     8070.13     7977.89     92.01 o 
  -3  17  -2    22949.00    22513.04    339.60 o 
  -2  17  -2     1583.09     1410.88     34.50 o 
  -1  17  -2     7369.63     7511.10    143.63 o 
   0  17  -2     1064.66     1030.78     57.83 o 
 -17  18  -2     2767.98     2974.60     61.50 o 
 -16  18  -2       25.34       84.73     41.43 o 
 -15  18  -2      204.79      266.22     35.06 o 
 -14  18  -2     1800.60     1552.60     45.96 o 
 -13  18  -2      916.70      848.57     43.03 o 
 -12  18  -2      337.22      558.79     38.50 o 
 -11  18  -2     2177.99     2268.34     48.08 o 
 -10  18  -2     1575.95     1482.63     52.48 o 
  -9  18  -2     2779.52     2501.99     55.84 o 
  -8  18  -2     2920.17     2923.99     53.59 o 
  -7  18  -2     9574.83     9405.73    101.35 o 
  -6  18  -2      561.52      515.52     28.56 o 
  -5  18  -2     2822.18     2820.43     59.82 o 
  -4  18  -2      972.02     1208.27     36.01 o 
  -3  18  -2     3047.08     3279.73     61.27 o 
  -2  18  -2     6279.19     5695.42    113.31 o 
  -1  18  -2     3136.08     2930.57     56.31 o 
   0  18  -2     4827.45     4645.66     87.15 o 
 -18  19  -2     6889.97     6705.67     98.49 o 
 -17  19  -2    12799.59    12949.20    149.47 o 
 -16  19  -2    14940.46    14077.16    158.44 o 
 -15  19  -2     3472.58     3760.16     64.98 o 
 -14  19  -2    12537.86    11994.03    135.53 o 
 -13  19  -2      823.15      727.77     41.72 o 
 -12  19  -2     3640.98     3811.41     67.59 o 
 -11  19  -2     6914.68     6704.46     91.38 o 
 -10  19  -2     4224.65     4301.14     65.43 o 
  -9  19  -2      203.33      146.22     31.10 o 
  -8  19  -2    17690.71    17413.55    168.49 o 
  -7  19  -2      718.27      821.56     44.90 o 
  -6  19  -2     1446.96     1315.91     43.97 o 
  -5  19  -2     8655.34     8806.27    107.62 o 
  -4  19  -2      716.99      758.73     31.10 o 
  -3  19  -2    12309.57    12156.75    261.25 o 
  -2  19  -2     6562.43     6758.71    110.97 o 
  -1  19  -2     5669.58     5098.63    110.45 o 
   0  19  -2     8340.81     8563.75    181.98 o 
 -19  20  -2     2568.58     2329.73     67.26 o 
 -18  20  -2      897.77     1044.09     57.80 o 
 -17  20  -2     5218.51     4977.35     94.07 o 
 -16  20  -2     7069.54     6646.43     98.05 o 
 -15  20  -2     9221.20     9790.34    128.15 o 
 -14  20  -2     1247.63     1171.79     60.21 o 
 -13  20  -2     6853.11     6758.83     99.46 o 
 -12  20  -2     4499.50     4777.13     77.89 o 
 -11  20  -2      575.56      574.84     41.85 o 
 -10  20  -2     4069.78     4387.06     73.80 o 
  -9  20  -2     2906.42     2955.89     62.82 o 
  -8  20  -2     3242.28     3063.42     59.55 o 
  -7  20  -2     9498.78     8717.02    106.61 o 
  -6  20  -2      203.07      222.17     36.95 o 
  -5  20  -2     3761.73     3357.64     64.77 o 
  -4  20  -2    11886.87    10576.69    140.65 o 
  -3  20  -2     1501.79     1532.28     53.60 o 
  -2  20  -2     9474.74     9135.34    168.38 o 
  -1  20  -2     9330.78     9343.29    177.17 o 
   0  20  -2     5024.64     4997.41    100.77 o 
 -20  21  -2     1057.01     1064.94     62.71 o 
 -19  21  -2     8943.23     8858.00    123.97 o 
 -18  21  -2     4966.56     4701.75     85.37 o 
 -17  21  -2      991.01      948.12     57.17 o 
 -16  21  -2     2113.44     2184.83     67.91 o 
 -15  21  -2     1298.23     1235.38     62.92 o 
 -14  21  -2     1152.79     1235.49     62.89 o 
 -13  21  -2     3581.46     3656.64     81.22 o 
 -12  21  -2      457.61      390.02     57.74 o 
 -11  21  -2     2591.00     2575.31     72.23 o 
 -10  21  -2      510.81      466.87     61.49 o 
  -9  21  -2     8998.30     9418.37    125.88 o 
  -8  21  -2     5387.16     5248.81     85.77 o 
  -7  21  -2     2124.14     2060.16     54.81 o 
  -6  21  -2      570.55      514.07     44.07 o 
  -5  21  -2     1024.89      915.60     55.12 o 
  -4  21  -2     1790.19     1787.36     65.05 o 
  -3  21  -2     1922.57     1851.86     76.76 o 
  -2  21  -2     3884.01     4042.28     87.11 o 
  -1  21  -2     5973.24     6174.14    117.87 o 
   0  21  -2      947.86      966.30     68.45 o 
 -21  22  -2     2144.69     2190.82     72.61 o 
 -20  22  -2     1614.08     1780.03     70.92 o 
 -19  22  -2     4026.22     4070.50     85.79 o 
 -18  22  -2     5359.65     5284.70     96.96 o 
 -17  22  -2     5448.23     5119.45     94.65 o 
 -16  22  -2     5757.08     5623.63    101.26 o 
 -15  22  -2     6273.76     7078.65    113.23 o 
 -14  22  -2     1877.66     2031.18     69.38 o 
 -13  22  -2     2427.44     2438.21     73.58 o 
 -12  22  -2     7691.15     7466.18    120.48 o 
 -11  22  -2    25192.89    24372.95    269.49 o 
 -10  22  -2      376.37      279.23     58.08 o 
  -9  22  -2     1842.63     1678.05     61.93 o 
  -8  22  -2    11831.07    11421.45    175.57 o 
  -7  22  -2     2360.30     2344.85     69.76 o 
  -6  22  -2     6279.95     6056.56     99.34 o 
  -5  22  -2     4786.71     4381.31     90.09 o 
  -4  22  -2     4896.61     4734.65    123.50 o 
  -3  22  -2    20546.90    21019.54    264.15 o 
  -2  22  -2     6372.93     6099.32    119.16 o 
  -1  22  -2     8438.96     8371.90    135.31 o 
   0  22  -2     5690.20     5714.73    114.66 o 
 -22  23  -2      707.81      836.56     71.23 o 
 -21  23  -2     3757.60     3826.80     90.90 o 
 -20  23  -2    12267.68    12333.49    164.78 o 
 -19  23  -2      479.52      372.17     63.32 o 
 -18  23  -2    10796.28    11322.09    155.58 o 
 -17  23  -2    12146.31    12605.78    235.68 o 
 -16  23  -2     8166.68     8267.04    126.79 o 
 -15  23  -2     6535.01     6695.58    109.98 o 
 -14  23  -2     2019.25     1934.33     69.60 o 
 -13  23  -2      544.08      430.72     63.34 o 
 -12  23  -2     6727.83     6276.68    107.24 o 
 -11  23  -2      371.86      322.48     62.08 o 
 -10  23  -2     3673.84     3356.49     75.85 o 
  -9  23  -2     7677.36     7436.85    109.83 o 
  -8  23  -2     1692.04     1595.77     63.91 o 
  -7  23  -2    11710.84    11399.76    153.63 o 
  -6  23  -2     1233.34     1217.57     62.91 o 
  -5  23  -2     5511.33     5070.53    113.55 o 
  -4  23  -2     4339.46     4599.41    105.33 o 
  -3  23  -2     1207.38     1531.57     84.89 o 
  -2  23  -2     2275.06     2416.93     95.35 o 
  -1  23  -2    12695.01    12619.17    190.03 o 
   0  23  -2      380.77      460.19     71.70 o 
 -23  24  -2     1731.86     2034.97    112.84 o 
 -22  24  -2     4437.32     4673.87     97.99 o 
 -21  24  -2     2503.45     2779.22     82.77 o 
 -20  24  -2     1472.55     1466.02     74.37 o 
 -19  24  -2     1705.85     2034.56     77.16 o 
 -18  24  -2      118.09      -62.88     71.27 o 
 -17  24  -2      576.36      585.34    101.81 o 
 -16  24  -2     5254.01     5844.70    110.87 o 
 -15  24  -2      993.15      989.88     68.34 o 
 -14  24  -2     2179.62     2422.25     75.57 o 
 -13  24  -2     1477.95     1382.10     67.20 o 
 -12  24  -2     3702.18     3645.47     87.88 o 
 -11  24  -2     2823.73     2727.20     74.65 o 
 -10  24  -2     1032.42     1039.86     70.65 o 
  -9  24  -2      105.22       41.51     68.88 o 
  -8  24  -2     1777.34     1936.98     78.93 o 
  -7  24  -2      282.16      225.62     63.99 o 
  -6  24  -2     4716.09     4328.68    101.46 o 
  -5  24  -2     1423.91     1497.66    104.04 o 
  -4  24  -2      403.43      370.90     74.06 o 
  -3  24  -2     9794.57     9351.20    166.48 o 
  -2  24  -2      302.41      289.05     91.14 o 
  -1  24  -2     3782.03     3841.56    146.95 o 
   0  24  -2      720.04      642.46     75.90 o 
 -24  25  -2      196.59      226.32     92.62 o 
 -23  25  -2      521.48      688.63     93.32 o 
 -22  25  -2     3562.89     3642.77     89.94 o 
 -21  25  -2     1516.59     1574.62     74.51 o 
 -20  25  -2      360.43      215.88     66.06 o 
 -19  25  -2     5833.12     5422.17    110.45 o 
 -18  25  -2     5422.66     5510.21    110.59 o 
 -17  25  -2      796.31      910.38     78.38 o 
 -16  25  -2     4853.05     4997.02    109.83 o 
 -15  25  -2     5660.91     6074.35    119.58 o 
 -14  25  -2     6226.76     6554.50    123.92 o 
 -13  25  -2      296.43      214.97     65.84 o 
 -12  25  -2      473.50      470.00     61.58 o 
 -11  25  -2     2811.96     2871.63     78.23 o 
 -10  25  -2     6263.54     6162.41    113.23 o 
  -9  25  -2      658.05      635.55     63.09 o 
  -8  25  -2     8801.79     8526.86    132.42 o 
  -7  25  -2      318.14      438.25     81.15 o 
  -6  25  -2      627.41      909.55     80.47 o 
  -5  25  -2     3483.39     3325.02    108.61 o 
  -4  25  -2     1329.43     1344.50     88.32 o 
  -3  25  -2     5854.02     5838.95    160.26 o 
  -2  25  -2      334.44      343.93     72.83 o 
  -1  25  -2      314.26      535.91    107.05 o 
   0  25  -2     4302.02     4284.16    134.62 o 
 -25  26  -2     1551.65     1686.54    115.28 o 
 -24  26  -2     2046.94     1626.70    113.94 o 
 -23  26  -2      160.96      316.45     69.91 o 
 -22  26  -2     1300.45     1589.43     81.29 o 
 -21  26  -2      601.72      604.27     77.69 o 
 -20  26  -2     1318.27     1435.75     80.92 o 
 -19  26  -2      237.62      238.32     72.49 o 
 -18  26  -2     6078.41     5751.62    118.55 o 
 -17  26  -2     2761.41     2513.30     89.69 o 
 -16  26  -2      354.92       93.24     70.56 o 
 -15  26  -2     5651.75     5377.38    114.13 o 
 -14  26  -2     1472.11     1561.74     80.71 o 
 -13  26  -2    12984.73    12677.97    185.32 o 
 -12  26  -2     5550.51     5735.92    109.22 o 
 -11  26  -2     4870.26     5116.64    156.50 o 
 -10  26  -2     5293.51     4974.28    122.56 o 
  -9  26  -2      841.12     1005.20     67.25 o 
  -8  26  -2     1616.44     1662.80     71.76 o 
  -7  26  -2     7406.42     6908.64    192.15 o 
  -6  26  -2     5442.37     5307.24    177.01 o 
  -5  26  -2     1616.50     1706.59    110.58 o 
  -4  26  -2     5201.27     4635.89    164.86 o 
  -3  26  -2       15.67      100.19     90.33 o 
  -2  26  -2     4958.21     5120.56    135.00 o 
  -1  26  -2     7142.69     6915.52    164.47 o 
   0  26  -2     1572.29     2073.65    124.44 o 
 -26  27  -2     2280.25     2566.34    127.99 o 
 -25  27  -2     1412.21     1627.03    129.01 o 
 -24  27  -2     2009.66     2059.82    124.10 o 
 -23  27  -2     2470.22     2572.36     98.10 o 
 -22  27  -2     3366.72     3463.87    105.70 o 
 -21  27  -2      288.96      190.50     70.61 o 
 -20  27  -2     3072.99     3667.19    100.06 o 
 -19  27  -2     4088.67     4523.65    110.11 o 
 -18  27  -2     2146.61     2333.32    109.47 o 
 -17  27  -2     1114.57     1328.07     82.44 o 
 -16  27  -2     8173.45     8644.23    148.14 o 
 -15  27  -2     2707.56     2802.87     92.22 o 
 -14  27  -2     5635.52     5598.84    111.38 o 
 -13  27  -2     7186.85     7184.83    155.11 o 
 -12  27  -2     1339.03     1449.94     74.96 o 
 -11  27  -2     3364.68     3952.13    100.68 o 
 -10  27  -2     1494.38     1695.10     77.12 o 
  -9  27  -2      348.27      235.99     73.40 o 
  -8  27  -2     4800.56     4819.42    136.06 o 
  -7  27  -2     3784.14     3665.28    125.56 o 
  -6  27  -2      519.15      624.37     77.55 o 
  -5  27  -2     4621.44     4988.24    143.78 o 
  -4  27  -2      244.32       77.93     96.34 o 
  -3  27  -2     3196.99     3451.91    120.41 o 
  -2  27  -2     1915.71     2040.82    117.59 o 
  -1  27  -2       96.98      -24.93    102.88 o 
   0  27  -2     2231.48     2531.80    128.10 o 
 -27  28  -2      527.59      458.78    116.99 o 
 -26  28  -2     1790.22     1674.77    129.47 o 
 -25  28  -2     5234.28     5183.28    172.71 o 
 -24  28  -2     3285.51     3295.67    124.38 o 
 -23  28  -2     1554.77     2025.22    119.37 o 
 -22  28  -2     1467.92     1564.97     87.70 o 
 -21  28  -2     2914.06     2914.92     94.91 o 
 -20  28  -2     3229.32     3219.39     99.67 o 
 -19  28  -2      717.42      889.85     78.88 o 
 -18  28  -2     8482.51     8224.50    161.50 o 
 -17  28  -2     3797.54     3746.22    102.45 o 
 -16  28  -2      134.34      -69.63     69.63 o 
 -15  28  -2    10739.26    10370.27    153.93 o 
 -14  28  -2     2334.08     2250.92     85.59 o 
 -13  28  -2     5068.38     4934.08    106.14 o 
 -12  28  -2     4897.94     4715.20    107.75 o 
 -11  28  -2     1886.75     1727.51     81.07 o 
 -10  28  -2     3985.06     3910.00    201.80 o 
  -9  28  -2      460.39      528.31    135.57 o 
  -8  28  -2     1921.80     2014.58    132.67 o 
  -7  28  -2      723.36     1040.01    114.93 o 
  -6  28  -2     2075.40     2066.37    124.78 o 
  -5  28  -2     1327.94     1264.74    107.71 o 
  -4  28  -2       91.11      -16.86     91.93 o 
  -3  28  -2     2053.23     2309.15    118.40 o 
  -2  28  -2     3623.92     4148.98    147.91 o 
  -1  28  -2      103.69      230.47    116.48 o 
   0  28  -2     1588.34     1763.44    136.72 o 
 -28  29  -2      230.84      355.99    122.04 o 
 -27  29  -2     1533.01     1538.21    150.94 o 
 -26  29  -2      826.45      910.73    124.56 o 
 -25  29  -2      448.43      371.68    128.30 o 
 -24  29  -2     3294.58     3356.52    136.34 o 
 -23  29  -2      703.56      799.14    107.78 o 
 -22  29  -2      917.30      829.56     97.06 o 
 -21  29  -2      767.69     1057.85     90.26 o 
 -20  29  -2     1070.55     1297.30    100.40 o 
 -19  29  -2      999.24     1100.55     87.05 o 
 -18  29  -2     1592.52     1808.93     92.68 o 
 -17  29  -2     2288.82     2248.31    107.60 o 
 -16  29  -2      109.16       38.76     72.01 o 
 -15  29  -2     1286.93     1422.59     84.29 o 
 -14  29  -2      287.32      232.89     79.46 o 
 -13  29  -2     1525.41     1615.06     87.15 o 
 -12  29  -2     1593.24     1501.76     86.61 o 
 -11  29  -2      684.49      548.82     84.50 o 
 -10  29  -2     3937.55     3926.61    136.65 o 
  -9  29  -2      202.42      397.94    112.07 o 
  -8  29  -2      695.01      821.34    112.88 o 
  -7  29  -2     1986.28     2159.43    126.59 o 
  -6  29  -2       50.00       -1.12    111.93 o 
  -5  29  -2      611.96      564.71    113.49 o 
  -4  29  -2     2169.78     2319.56    119.54 o 
  -3  29  -2      921.37     1155.47    119.40 o 
  -2  29  -2     5035.91     5288.61    169.17 o 
  -1  29  -2      997.84      929.41    165.54 o 
 -27  30  -2     3394.71     3545.22    151.06 o 
 -26  30  -2     2521.68     2890.22    164.77 o 
 -25  30  -2     2195.78     2600.62    147.45 o 
 -24  30  -2     1356.27     1301.43    116.61 o 
 -23  30  -2     2049.15     2064.82    121.43 o 
 -22  30  -2     5800.66     5553.71    147.92 o 
 -21  30  -2     1765.46     1878.07     96.84 o 
 -20  30  -2     2159.28     2581.22    110.02 o 
 -19  30  -2     3689.86     3703.84    112.90 o 
 -18  30  -2      399.13      394.97     77.02 o 
 -17  30  -2      885.53      966.83     86.92 o 
 -16  30  -2     4415.94     4552.40    117.15 o 
 -15  30  -2     1428.74     1431.78     90.25 o 
 -14  30  -2     1143.34     1225.84     88.32 o 
 -13  30  -2     2833.81     2785.11    174.37 o 
 -12  30  -2     1613.43     1701.51    124.84 o 
 -11  30  -2     5462.53     5853.61    158.14 o 
 -10  30  -2      919.33      857.24    124.09 o 
  -9  30  -2     1718.11     1988.20    127.49 o 
  -8  30  -2     2215.74     2296.17    143.66 o 
  -7  30  -2      678.00      810.22    117.72 o 
  -6  30  -2     1254.44     1422.01    123.48 o 
  -5  30  -2      489.21      493.22    111.80 o 
  -4  30  -2     1317.22     1457.10    136.24 o 
  -3  30  -2     3951.16     3911.97    152.05 o 
 -25  31  -2     1036.67      885.96    109.45 o 
 -24  31  -2     4877.52     4964.06    205.04 o 
 -23  31  -2      379.89      666.64    133.80 o 
 -22  31  -2     1356.22     1339.09    119.23 o 
 -21  31  -2     4621.69     4815.14    147.05 o 
 -20  31  -2     1105.61     1102.42     89.96 o 
 -19  31  -2      153.48       79.11     83.51 o 
 -18  31  -2     3857.06     3751.15    110.01 o 
 -17  31  -2     3730.72     3980.41    120.16 o 
 -16  31  -2      447.98      288.85     87.05 o 
 -15  31  -2     2813.43     2637.68    107.94 o 
 -14  31  -2      895.79      982.75    106.81 o 
 -13  31  -2     2088.61     2373.37    129.89 o 
 -12  31  -2     1041.45      968.38    108.81 o 
 -11  31  -2     2617.93     2603.49    135.46 o 
 -10  31  -2     2553.11     2803.37    158.92 o 
  -9  31  -2     3545.79     3855.23    152.18 o 
  -8  31  -2      294.44      357.94    115.55 o 
  -7  31  -2     1457.64     1361.23    126.56 o 
  -6  31  -2     7303.93     8242.87    199.59 o 
 -23  32  -2      156.31       50.30    110.88 o 
 -22  32  -2     1412.92     1470.69    101.13 o 
 -21  32  -2     1212.82     1327.15     99.36 o 
 -20  32  -2       64.12       68.60     87.47 o 
 -19  32  -2     2513.12     2967.60    109.40 o 
 -18  32  -2      293.58      263.81     87.85 o 
 -17  32  -2      259.47      423.10     81.50 o 
 -16  32  -2       49.34      165.79    117.00 o 
 -15  32  -2       56.45      237.96    115.59 o 
 -14  32  -2      994.84     1114.06    116.22 o 
 -13  32  -2      211.43      188.71    103.37 o 
 -12  32  -2     1772.73     1850.29    139.74 o 
 -11  32  -2      278.90      453.46    114.23 o 
 -10  32  -2      261.42      212.90    113.76 o 
  -9  32  -2      160.50      701.40    122.69 o 
 -18  33  -2     1382.96     1681.73    101.59 o 
 -17  33  -2     1029.89     1004.13    113.35 o 
 -16  33  -2     1770.62     1994.36    117.81 o 
 -15  33  -2       46.51      145.18    133.06 o 
   0   3  -1    10705.69     8975.54    249.21 o 
  -3   4  -1    28911.02    28337.90    187.46 o 
  -2   4  -1    77746.73    86020.01    713.87 o 
  -1   4  -1    18372.68    18855.65    145.03 o 
   0   4  -1    46205.45    44120.22    270.35 o 
  -4   5  -1   126900.66   132305.36    889.54 o 
  -3   5  -1       94.20      359.10     75.03 o 
  -2   5  -1     4752.09     5470.03     87.72 o 
  -1   5  -1   139036.61   152552.69    948.15 o 
   0   5  -1    23915.10    31555.44    201.32 o 
  -5   6  -1    71816.95    81977.41    517.19 o 
  -4   6  -1    66100.84    74571.53    459.68 o 
  -3   6  -1    38446.00    40051.91    280.90 o 
  -2   6  -1   122920.90   133304.59    900.59 o 
  -1   6  -1    26756.54    28647.47    191.92 o 
   0   6  -1     9535.24    12062.39     90.11 o 
  -6   7  -1   190314.23   202905.45   1336.19 o 
  -5   7  -1   121990.44   133281.97    828.76 o 
  -4   7  -1    61842.43    66182.05    413.48 o 
  -3   7  -1    11045.16    11714.90     85.32 o 
  -2   7  -1    42708.41    51281.11    347.18 o 
  -1   7  -1   224334.84   231269.27   1511.01 o 
   0   7  -1    44617.95    49861.55    357.51 o 
  -7   8  -1    15513.15    16619.15    127.75 o 
  -6   8  -1     9060.64     7452.93     67.59 o 
  -5   8  -1    30054.29    34275.87    222.47 o 
  -4   8  -1     3897.95     3376.77     33.87 o 
  -3   8  -1    69674.21    71790.22    468.70 o 
  -2   8  -1    17162.27    18387.58    133.52 o 
  -1   8  -1    47111.48    49440.64    334.96 o 
   0   8  -1    19409.30    20525.60    146.99 o 
  -8   9  -1     5526.55     4954.39     41.48 o 
  -7   9  -1    65930.16    75181.51    458.24 o 
  -6   9  -1    81051.38    85995.11    551.71 o 
  -5   9  -1    88692.26    97944.37    627.71 o 
  -4   9  -1    19340.16    17466.46    121.73 o 
  -3   9  -1     6814.98     6798.74     56.68 o 
  -2   9  -1   105979.36   103095.80    641.90 o 
  -1   9  -1      638.69      846.63     31.97 o 
   0   9  -1     5183.93     4582.52     44.59 o 
  -9  10  -1    13784.10    15324.13    102.63 o 
  -8  10  -1     2108.42     2095.85     31.13 o 
  -7  10  -1    21089.43    21099.93    144.80 o 
  -6  10  -1      703.00      403.74     23.62 o 
  -5  10  -1    45454.30    47992.76    319.25 o 
  -4  10  -1     1345.24     1543.48     29.36 o 
  -3  10  -1     5927.25     6274.74     58.73 o 
  -2  10  -1    80405.72    82086.64    512.21 o 
  -1  10  -1     1749.09     1691.33     24.47 o 
   0  10  -1    40757.50    41228.05    284.07 o 
 -10  11  -1      535.96      757.83     30.14 o 
  -9  11  -1      130.24      449.33     36.46 o 
  -8  11  -1      964.48     1001.34     25.57 o 
  -7  11  -1    14433.45    13466.68    106.34 o 
  -6  11  -1    33237.39    35025.49    236.10 o 
  -5  11  -1     5205.52     4748.47     46.31 o 
  -4  11  -1    14198.65    13925.85    100.38 o 
  -3  11  -1    15212.79    14231.64    110.04 o 
  -2  11  -1    14017.41    15558.77    115.84 o 
  -1  11  -1    13278.92    13807.75    104.19 o 
   0  11  -1     2581.89     3092.48     40.74 o 
 -11  12  -1    68677.27    66664.45    494.36 o 
 -10  12  -1    12308.40    14272.46    153.01 o 
  -9  12  -1    10776.93     9953.82    109.03 o 
  -8  12  -1    62503.98    64147.94    454.77 o 
  -7  12  -1     9565.43    10698.35    122.38 o 
  -6  12  -1    10558.40     9584.13     90.25 o 
  -5  12  -1    68453.09    73177.18    550.56 o 
  -4  12  -1     3204.16     3659.71     42.46 o 
  -3  12  -1     1108.92     1092.09     29.42 o 
  -2  12  -1    64372.85    64628.07    469.64 o 
  -1  12  -1    11998.44    11906.11     94.68 o 
   0  12  -1     2011.94     2082.47     34.93 o 
 -12  13  -1    13975.08    13402.99    123.52 o 
 -11  13  -1    16809.18    18067.46    151.01 o 
 -10  13  -1    74474.47    72499.20    571.69 o 
  -9  13  -1    18629.10    18902.90    168.22 o 
  -8  13  -1     4371.03     4044.27     52.31 o 
  -7  13  -1    16931.40    17052.22    152.36 o 
  -6  13  -1    24586.78    23621.01    200.15 o 
  -5  13  -1     8978.20     9169.21     93.24 o 
  -4  13  -1    61313.82    63023.41    451.52 o 
  -3  13  -1    14619.17    15016.90    120.10 o 
  -2  13  -1     4851.38     5203.40     53.27 o 
  -1  13  -1    38996.39    38277.61    293.28 o 
   0  13  -1    64943.27    62777.42    489.35 o 
 -13  14  -1    33373.45    32476.50    351.26 o 
 -12  14  -1     5461.92     6772.13     97.19 o 
 -11  14  -1    16068.67    14684.76    150.46 o 
 -10  14  -1     7284.83     6159.79     76.63 o 
  -9  14  -1     3919.11     4637.18     81.49 o 
  -8  14  -1     4415.30     4405.71     58.89 o 
  -7  14  -1    38659.36    36311.20    327.05 o 
  -6  14  -1     1157.08     1169.64     29.58 o 
  -5  14  -1     8726.41     8280.60     91.93 o 
  -4  14  -1     3966.85     3783.60     56.60 o 
  -3  14  -1      344.08      617.33     27.64 o 
  -2  14  -1    12738.83    11967.88    100.57 o 
  -1  14  -1      611.07     1027.91     31.94 o 
   0  14  -1    20318.85    19609.34    232.98 o 
 -14  15  -1    44166.78    43714.41    465.22 o 
 -13  15  -1     3890.47     3803.58     66.78 o 
 -12  15  -1    19102.05    18635.55    175.57 o 
 -11  15  -1    69698.76    69086.77    584.68 o 
 -10  15  -1     9869.58    10393.27    114.30 o 
  -9  15  -1    15674.47    15331.36    158.72 o 
  -8  15  -1     8140.21     8381.57     93.55 o 
  -7  15  -1    19736.90    20276.62    184.75 o 
  -6  15  -1    35192.33    31983.41    302.00 o 
  -5  15  -1   146441.81   149316.02   1198.36 o 
  -4  15  -1     3332.14     2621.43     45.95 o 
  -3  15  -1     6451.92     6806.91     86.13 o 
  -2  15  -1    74203.31    73627.04    801.48 o 
  -1  15  -1     9935.45    10144.67    110.85 o 
   0  15  -1    17529.54    17613.90    233.94 o 
 -15  16  -1     9794.33    10435.16    130.21 o 
 -14  16  -1     4113.97     4170.22     65.02 o 
 -13  16  -1    27918.57    28322.81    245.88 o 
 -12  16  -1    48151.95    47777.47    429.35 o 
 -11  16  -1     2099.52     1938.98     50.58 o 
 -10  16  -1    53110.57    51139.12    489.77 o 
  -9  16  -1    34430.70    34265.37    324.32 o 
  -8  16  -1     1916.60     1898.31     55.58 o 
  -7  16  -1    21007.53    20881.51    200.76 o 
  -6  16  -1      906.19     1167.48     56.96 o 
  -5  16  -1     6279.01     5521.67     89.22 o 
  -4  16  -1    99824.23    98201.52    997.65 o 
  -3  16  -1    16097.98    14807.91    244.18 o 
  -2  16  -1    15899.00    15491.75    246.81 o 
  -1  16  -1    17402.85    17713.16    229.79 o 
   0  16  -1    19877.81    19634.18    247.09 o 
 -16  17  -1    36286.41    34758.07    338.63 o 
 -15  17  -1     8295.22     8080.60    108.73 o 
 -14  17  -1     4483.92     4192.30     66.55 o 
 -13  17  -1    44434.59    44405.75    387.19 o 
 -12  17  -1     5912.32     6562.74     86.58 o 
 -11  17  -1    13535.06    12618.59    142.11 o 
 -10  17  -1    29484.57    28614.85    277.37 o 
  -9  17  -1     7444.05     7707.08     96.60 o 
  -8  17  -1     3072.71     3149.77     53.82 o 
  -7  17  -1    52479.03    50631.17    490.83 o 
  -6  17  -1     4542.96     4966.02     92.72 o 
  -5  17  -1     4422.07     4476.59     80.49 o 
  -4  17  -1     4590.60     4471.04    111.59 o 
  -3  17  -1     4599.70     4720.68     89.04 o 
  -2  17  -1     3322.66     3417.75     60.70 o 
  -1  17  -1     4952.38     4957.38     97.78 o 
   0  17  -1      270.24      423.96     36.78 o 
 -17  18  -1    14288.23    14433.65    167.44 o 
 -16  18  -1      559.73      551.43     41.17 o 
 -15  18  -1    53887.10    52412.83    536.09 o 
 -14  18  -1     4227.99     4509.32     70.57 o 
 -13  18  -1     1929.06     1893.80     51.22 o 
 -12  18  -1    23118.46    21907.89    220.48 o 
 -11  18  -1     5581.58     5551.38     81.69 o 
 -10  18  -1     1131.48     1316.43     64.04 o 
  -9  18  -1    28462.20    28025.23    272.88 o 
  -8  18  -1     3669.00     4342.55     65.15 o 
  -7  18  -1     3428.84     2980.08     63.98 o 
  -6  18  -1    15735.31    15657.07    142.55 o 
  -5  18  -1    34844.20    34520.24    324.86 o 
  -4  18  -1     9524.55     9144.52    135.23 o 
  -3  18  -1     4303.51     3956.76     83.34 o 
  -2  18  -1    20891.28    20364.43    317.45 o 
  -1  18  -1      616.73      743.45     36.24 o 
   0  18  -1    34092.44    32402.66    479.95 o 
 -18  19  -1      793.11      766.59     78.42 o 
 -17  19  -1       77.61      536.75     60.03 o 
 -16  19  -1     5063.67     5546.65     88.97 o 
 -15  19  -1     1583.15     1675.49     54.22 o 
 -14  19  -1    10233.95     9886.28    125.64 o 
 -13  19  -1     3190.12     3194.14     61.81 o 
 -12  19  -1     6320.93     5769.43     84.01 o 
 -11  19  -1      313.14      217.41     40.44 o 
 -10  19  -1    17333.22    17235.04    187.52 o 
  -9  19  -1      112.60      -32.93     48.27 o 
  -8  19  -1     2666.85     2411.40     50.52 o 
  -7  19  -1     4449.96     4108.92     63.99 o 
  -6  19  -1     5237.48     4825.78     64.12 o 
  -5  19  -1     2244.01     2264.19     62.07 o 
  -4  19  -1    31319.39    29944.32    469.26 o 
  -3  19  -1     1882.63     1826.74     69.70 o 
  -2  19  -1    15732.81    16415.38    247.46 o 
  -1  19  -1    26810.48    25736.91    404.65 o 
   0  19  -1      205.83      627.24     72.48 o 
 -19  20  -1    19383.39    19160.29    254.93 o 
 -18  20  -1     3250.07     3243.14     76.84 o 
 -17  20  -1     3178.38     3349.76     82.99 o 
 -16  20  -1    25320.53    24824.27    272.18 o 
 -15  20  -1     1194.13     1141.71     66.88 o 
 -14  20  -1     5458.57     5397.99     86.17 o 
 -13  20  -1     5533.88     5483.72     83.94 o 
 -12  20  -1     1244.80     1261.22     48.57 o 
 -11  20  -1     2873.89     2557.42     61.90 o 
 -10  20  -1    77314.09    76020.83    826.21 o 
  -9  20  -1     1615.02     1826.39     63.04 o 
  -8  20  -1     7648.96     7648.18    100.36 o 
  -7  20  -1     4369.53     4340.15     70.20 o 
  -6  20  -1     3088.97     2757.03     60.48 o 
  -5  20  -1     2494.21     2738.07     61.67 o 
  -4  20  -1    10082.33    10112.35    143.04 o 
  -3  20  -1     4445.23     4256.06     84.72 o 
  -2  20  -1    19035.65    19804.89    323.83 o 
  -1  20  -1     5563.91     5884.89    124.44 o 
   0  20  -1     2142.19     2173.84     74.20 o 
 -20  21  -1     2489.09     2640.91     78.93 o 
 -19  21  -1    10132.22     9909.45    147.19 o 
 -18  21  -1    13305.77    13086.70    163.58 o 
 -17  21  -1     2360.32     2553.27     74.15 o 
 -16  21  -1    12775.59    12540.93    155.37 o 
 -15  21  -1    20827.63    20582.41    224.81 o 
 -14  21  -1     5055.00     5269.67     95.62 o 
 -13  21  -1     1378.40     1143.79     61.60 o 
 -12  21  -1    30905.85    30760.88    327.98 o 
 -11  21  -1     9908.10    10331.28    149.14 o 
 -10  21  -1    15208.60    15116.57    184.41 o 
  -9  21  -1    51598.59    49821.02    487.65 o 
  -8  21  -1     2342.57     2370.08     67.65 o 
  -7  21  -1    12766.22    12600.07    144.87 o 
  -6  21  -1     1327.29     1391.64     50.73 o 
  -5  21  -1     1299.03     1171.88     63.35 o 
  -4  21  -1    30485.57    29704.68    331.10 o 
  -3  21  -1    16587.14    15339.19    292.35 o 
  -2  21  -1     6143.03     6263.82    141.57 o 
  -1  21  -1    18405.92    18724.78    231.31 o 
   0  21  -1    10603.38    10596.56    147.43 o 
 -21  22  -1      468.20      416.98     59.81 o 
 -20  22  -1      479.97      575.20     62.60 o 
 -19  22  -1     1572.96     1661.71     72.08 o 
 -18  22  -1    25827.53    25275.63    323.35 o 
 -17  22  -1      770.75     1051.63     72.21 o 
 -16  22  -1     9735.90     9990.55    141.09 o 
 -15  22  -1     6232.98     6152.31    110.28 o 
 -14  22  -1      150.35      112.41     56.47 o 
 -13  22  -1    16728.23    15739.56    191.49 o 
 -12  22  -1     6008.98     5578.89    103.13 o 
 -11  22  -1     2617.33     2797.68     79.51 o 
 -10  22  -1      423.80       81.63     60.49 o 
  -9  22  -1      986.90     1148.65     87.90 o 
  -8  22  -1     1501.33     1653.99     62.13 o 
  -7  22  -1     5006.52     4981.82     89.87 o 
  -6  22  -1     4939.19     4581.71    114.41 o 
  -5  22  -1     1056.68     1048.87     60.31 o 
  -4  22  -1      506.96      760.67    103.45 o 
  -3  22  -1     3116.60     3391.19    153.88 o 
  -2  22  -1     1090.10     1152.66     72.78 o 
  -1  22  -1      462.76      728.83     69.91 o 
   0  22  -1     1498.97     1770.24     71.27 o 
 -22  23  -1     2577.24     2333.07     77.59 o 
 -21  23  -1     4068.21     4075.38     91.53 o 
 -20  23  -1     5459.56     5552.67    104.93 o 
 -19  23  -1     8712.23     9025.50    143.19 o 
 -18  23  -1    11922.77    11486.63    158.55 o 
 -17  23  -1     6333.67     6554.28    118.97 o 
 -16  23  -1    12757.77    13027.24    177.51 o 
 -15  23  -1     1204.74     1388.29     66.57 o 
 -14  23  -1      386.28      431.31     76.20 o 
 -13  23  -1    19750.32    20105.93    231.83 o 
 -12  23  -1      264.23      218.86     59.30 o 
 -11  23  -1     3919.25     3786.53     90.62 o 
 -10  23  -1    18265.72    17363.62    256.99 o 
  -9  23  -1     3884.71     3893.07     83.01 o 
  -8  23  -1     5654.62     5587.19     96.47 o 
  -7  23  -1     1349.34     1515.44     69.48 o 
  -6  23  -1     2669.65     2697.69     78.33 o 
  -5  23  -1    14526.73    14740.52    321.08 o 
  -4  23  -1     6681.18     6504.15    123.20 o 
  -3  23  -1     5366.47     5307.67    124.66 o 
  -2  23  -1     2960.98     2680.76     91.86 o 
  -1  23  -1      250.71      257.70     74.98 o 
   0  23  -1     5307.74     5352.22    124.91 o 
 -23  24  -1     2530.40     2447.09     80.81 o 
 -22  24  -1     3900.43     3974.48     92.98 o 
 -21  24  -1      246.67      242.65     65.48 o 
 -20  24  -1     5061.73     5171.50    125.03 o 
 -19  24  -1     9839.80    10287.14    147.91 o 
 -18  24  -1    17476.39    17329.93    220.82 o 
 -17  24  -1      432.40      382.31     74.21 o 
 -16  24  -1      572.25      672.20     66.75 o 
 -15  24  -1     4776.17     4654.16     99.05 o 
 -14  24  -1     3207.34     3165.09     94.97 o 
 -13  24  -1     2590.04     2609.14     82.73 o 
 -12  24  -1     6023.96     5900.82    146.12 o 
 -11  24  -1       83.62       37.97     58.11 o 
 -10  24  -1     5724.02     5567.83     98.68 o 
  -9  24  -1     3295.59     3338.33     79.30 o 
  -8  24  -1      103.54       35.65     59.51 o 
  -7  24  -1    15728.31    15305.86    263.10 o 
  -6  24  -1     2861.01     2685.18     88.60 o 
  -5  24  -1       61.84       39.16     75.52 o 
  -4  24  -1    10458.74    10718.87    180.94 o 
  -3  24  -1     2007.44     2058.23     93.66 o 
  -2  24  -1     1678.18     1802.80     85.61 o 
  -1  24  -1     5029.14     5089.27    118.94 o 
   0  24  -1     5770.20     5955.30    128.44 o 
 -24  25  -1     6309.94     6108.75    130.64 o 
 -23  25  -1     1643.68     2002.58     78.54 o 
 -22  25  -1     1502.41     1707.25     75.83 o 
 -21  25  -1     1038.12     1011.54     95.95 o 
 -20  25  -1      700.19      683.98     74.06 o 
 -19  25  -1       35.21      271.17     79.64 o 
 -18  25  -1      990.82     1131.90     78.95 o 
 -17  25  -1      120.79      154.45     68.12 o 
 -16  25  -1      221.26      213.28    112.26 o 
 -15  25  -1     1005.31     1027.48     73.25 o 
 -14  25  -1     4267.42     4433.24    102.37 o 
 -13  25  -1      911.81      830.82     72.55 o 
 -12  25  -1      949.24     1166.22     72.74 o 
 -11  25  -1     1425.19     1446.76     66.35 o 
 -10  25  -1      349.49      343.46     73.86 o 
  -9  25  -1      431.42      568.16     64.20 o 
  -8  25  -1     4308.10     4339.98     90.29 o 
  -7  25  -1     7828.08     7686.25    174.95 o 
  -6  25  -1      368.66      388.61     76.93 o 
  -5  25  -1     2866.32     2912.93    103.07 o 
  -4  25  -1     1670.58     1672.75     95.97 o 
  -3  25  -1      540.08      725.78     79.95 o 
  -2  25  -1     2421.35     2265.66     96.25 o 
  -1  25  -1     1099.60     1428.79     85.60 o 
   0  25  -1     2029.92     2046.39     95.11 o 
 -25  26  -1     1179.54     1368.24     91.93 o 
 -24  26  -1     1343.79     1313.92     83.43 o 
 -23  26  -1     2218.47     2256.21     87.63 o 
 -22  26  -1     1391.94     1536.01     89.57 o 
 -21  26  -1     1865.15     1754.66     83.23 o 
 -20  26  -1     1865.55     2125.91    117.35 o 
 -19  26  -1    16294.92    17424.02    236.20 o 
 -18  26  -1     4151.36     4219.53    107.29 o 
 -17  26  -1     4478.37     4830.39    111.63 o 
 -16  26  -1     5744.62     5952.74    161.06 o 
 -15  26  -1      503.99      652.11     78.89 o 
 -14  26  -1     6454.53     6362.36    152.20 o 
 -13  26  -1     4024.19     4073.46    101.41 o 
 -12  26  -1     1531.19     1505.78     80.59 o 
 -11  26  -1    12881.89    12997.70    173.71 o 
 -10  26  -1      421.86      392.29    102.26 o 
  -9  26  -1     2217.97     2193.05     78.85 o 
  -8  26  -1    14242.57    14415.79    254.50 o 
  -7  26  -1     1938.65     1975.17     94.97 o 
  -6  26  -1     3165.93     3195.80    110.11 o 
  -5  26  -1    10022.91    10440.89    182.95 o 
  -4  26  -1     1438.26     1527.83     90.53 o 
  -3  26  -1      720.80      834.52     94.42 o 
  -2  26  -1     3572.53     4096.29    113.21 o 
  -1  26  -1     3947.41     4181.00    127.19 o 
   0  26  -1     1292.19     1474.05    120.44 o 
 -26  27  -1     3537.86     3364.87    138.86 o 
 -25  27  -1     2399.67     2389.54    140.30 o 
 -24  27  -1     1825.52     2061.16    151.24 o 
 -23  27  -1     4402.62     3874.63    107.17 o 
 -22  27  -1      188.76      179.35     73.07 o 
 -21  27  -1     4221.67     4213.50    115.92 o 
 -20  27  -1      896.52     1068.41     80.66 o 
 -19  27  -1     2628.65     2450.34     94.39 o 
 -18  27  -1    11395.10    10964.44    184.88 o 
 -17  27  -1      969.51     1063.14     88.63 o 
 -16  27  -1     4325.93     4133.68    102.76 o 
 -15  27  -1     1247.56     1277.86     78.85 o 
 -14  27  -1      171.46      270.10     85.18 o 
 -13  27  -1     6955.97     6626.11    122.85 o 
 -12  27  -1     1439.15     1502.02     77.07 o 
 -11  27  -1    11693.47    11678.63    207.70 o 
 -10  27  -1     3913.39     3916.38    109.90 o 
  -9  27  -1     1176.34     1090.59     83.14 o 
  -8  27  -1        2.19       62.49     87.17 o 
  -7  27  -1    11700.47    12299.06    286.85 o 
  -6  27  -1     3788.73     3667.22    113.88 o 
  -5  27  -1      624.79      792.34     90.36 o 
  -4  27  -1     3582.44     3644.88    111.14 o 
  -3  27  -1     4147.66     4415.27    130.28 o 
  -2  27  -1     2753.87     3389.56    121.44 o 
  -1  27  -1      778.57      702.80    113.60 o 
   0  27  -1     2876.17     3315.11    137.00 o 
 -27  28  -1     2935.94     2991.98    133.67 o 
 -26  28  -1     1364.41     1721.76    143.61 o 
 -25  28  -1     4542.22     4947.87    149.91 o 
 -24  28  -1     4280.39     4770.64    125.14 o 
 -23  28  -1      400.29      754.33     94.26 o 
 -22  28  -1     1516.77     1865.17     97.46 o 
 -21  28  -1      577.11      785.32     86.93 o 
 -20  28  -1      312.79      709.04    101.60 o 
 -19  28  -1     6007.25     7009.94    148.62 o 
 -18  28  -1     2044.95     1898.30     98.40 o 
 -17  28  -1      437.09      588.40    138.81 o 
 -16  28  -1     1763.88     1992.90     94.24 o 
 -15  28  -1       58.16      221.35     79.69 o 
 -14  28  -1     4715.93     4899.55    117.49 o 
 -13  28  -1     3311.87     3134.41     98.21 o 
 -12  28  -1      391.97      336.19     77.80 o 
 -11  28  -1      926.28      956.26    101.37 o 
 -10  28  -1     6876.23     6720.85    147.61 o 
  -9  28  -1      112.75      241.46     82.22 o 
  -8  28  -1      801.20      725.13     94.99 o 
  -7  28  -1     2273.23     2341.56    134.34 o 
  -6  28  -1      297.21      578.12     91.81 o 
  -5  28  -1     1422.55     1557.06    121.52 o 
  -4  28  -1     1820.09     2021.71    116.82 o 
  -3  28  -1      402.15      212.32    103.20 o 
  -2  28  -1     3390.76     3376.53    144.59 o 
  -1  28  -1      602.88      544.78    102.42 o 
   0  28  -1     1623.62     2056.98    149.62 o 
 -28  29  -1      808.73      927.10    155.68 o 
 -27  29  -1     1209.40     1439.14    140.31 o 
 -26  29  -1      675.45      666.29    136.85 o 
 -25  29  -1      450.18      517.14    110.48 o 
 -24  29  -1      653.21      562.39    106.04 o 
 -23  29  -1     1821.11     1861.51    137.19 o 
 -22  29  -1     2456.24     2548.69    162.19 o 
 -21  29  -1     5754.13     6047.49    153.01 o 
 -20  29  -1     4626.86     4570.56    125.20 o 
 -19  29  -1     4452.52     4818.30    121.63 o 
 -18  29  -1     2425.64     2711.58    101.39 o 
 -17  29  -1     2132.04     2160.56    113.90 o 
 -16  29  -1     1040.61     1281.74     89.19 o 
 -15  29  -1     1910.55     1971.72     94.71 o 
 -14  29  -1    14205.88    15143.58    220.93 o 
 -13  29  -1      216.65      240.33     79.85 o 
 -12  29  -1      626.36      858.75     88.17 o 
 -11  29  -1     5483.15     5794.78    147.59 o 
 -10  29  -1      278.79      192.06     87.71 o 
  -9  29  -1     3360.93     3132.52    117.05 o 
  -8  29  -1     8792.18     9036.42    261.40 o 
  -7  29  -1     6934.56     7635.78    192.27 o 
  -6  29  -1     5088.64     5848.40    171.22 o 
  -5  29  -1     3933.65     4267.33    142.25 o 
  -4  29  -1     6282.87     6622.24    187.32 o 
  -3  29  -1      218.19      429.56    115.54 o 
  -2  29  -1     1280.96     1453.62    122.06 o 
  -1  29  -1     2428.28     2501.57    142.49 o 
 -27  30  -1      305.85      411.81    120.77 o 
 -26  30  -1     1941.85     1752.29    148.70 o 
 -25  30  -1     1708.08     1529.48    118.08 o 
 -24  30  -1     1466.83     1493.52    148.54 o 
 -23  30  -1      787.83      464.79     84.24 o 
 -22  30  -1     1229.86     1243.82     97.17 o 
 -21  30  -1     4215.00     4510.49    126.78 o 
 -20  30  -1      228.90      278.50    104.48 o 
 -19  30  -1     2031.87     1949.20     98.31 o 
 -18  30  -1      398.85      218.41     92.15 o 
 -17  30  -1     1100.86     1284.55     92.61 o 
 -16  30  -1    11076.47    10820.19    191.53 o 
 -15  30  -1      795.12      591.32     99.65 o 
 -14  30  -1      362.63      452.48     86.27 o 
 -13  30  -1    13001.99    13055.94    274.60 o 
 -12  30  -1     1105.16     1077.01     94.74 o 
 -11  30  -1     1505.31     1893.58    100.34 o 
 -10  30  -1     3517.14     3846.91    204.07 o 
  -9  30  -1      518.80      361.29    126.97 o 
  -8  30  -1     1080.12     1705.35    141.10 o 
  -7  30  -1     9476.33    10253.49    244.00 o 
  -6  30  -1     3497.61     3294.52    166.33 o 
  -5  30  -1     2392.14     2567.18    127.47 o 
  -4  30  -1     2124.92     2293.57    135.24 o 
  -3  30  -1     2520.42     2358.52    133.70 o 
 -25  31  -1     4165.77     4591.05    155.63 o 
 -24  31  -1     6988.74     7779.69    284.57 o 
 -23  31  -1       42.69       40.89    100.23 o 
 -22  31  -1    11451.66    13439.83    211.42 o 
 -21  31  -1      376.92      269.83     92.13 o 
 -20  31  -1      186.43      214.02     92.33 o 
 -19  31  -1     6680.11     7668.56    156.99 o 
 -18  31  -1     3142.10     3028.22    109.94 o 
 -17  31  -1      106.41      144.40     94.32 o 
 -16  31  -1     5410.80     6009.97    136.15 o 
 -15  31  -1       64.79      298.65     80.60 o 
 -14  31  -1      264.31       34.43     88.59 o 
 -13  31  -1     1801.03     1988.74    152.06 o 
 -12  31  -1      107.25       21.16    110.40 o 
 -11  31  -1     1493.66     1638.55    124.28 o 
 -10  31  -1     3175.71     3166.68    145.88 o 
  -9  31  -1      230.27      782.04    148.98 o 
  -8  31  -1     1902.64     2353.23    139.82 o 
  -7  31  -1      339.04      331.47    190.19 o 
  -6  31  -1      320.46      710.05    125.46 o 
 -23  32  -1     4751.77     4606.55    198.05 o 
 -22  32  -1     1547.34     1620.09    112.19 o 
 -21  32  -1     8639.29     9847.43    183.36 o 
 -20  32  -1     2325.82     2325.78    142.52 o 
 -19  32  -1      442.43      553.17     93.36 o 
 -18  32  -1     3167.48     3171.16    119.68 o 
 -17  32  -1     4537.94     4319.18    120.57 o 
 -16  32  -1     1521.75     1565.29    101.56 o 
 -15  32  -1     1083.63      937.22    114.05 o 
 -14  32  -1     4903.35     5766.00    162.43 o 
 -13  32  -1      382.17      720.90    139.36 o 
 -12  32  -1     2422.53     2475.47    136.51 o 
 -11  32  -1     2177.91     2610.55    193.53 o 
 -10  32  -1      266.05      228.27    141.54 o 
  -9  32  -1     2918.57     3266.26    146.79 o 
 -19  33  -1      747.07      383.30     88.22 o 
 -18  33  -1     1271.09     1474.33     99.04 o 
 -17  33  -1      556.24      528.32    140.43 o 
 -16  33  -1     1579.45     1452.29    114.03 o 
 -15  33  -1      140.63      132.85    103.34 o 
 -14  33  -1      724.44      907.41    112.23 o 
  -3   4   0     6406.30     3778.28     30.79 o 
  -2   4   0    73928.26    55121.41    597.47 o 
  -1   4   0    20966.01    15389.74    118.51 o 
   0   4   0     3317.76     2743.43     35.72 o 
  -4   5   0   133561.84   132334.58    797.87 o 
  -3   5   0    46737.11    58615.20    372.33 o 
  -2   5   0    48192.32    69596.04    452.18 o 
  -1   5   0     6223.89     4598.98     84.18 o 
   0   5   0   262177.84   284120.28   1790.07 o 
  -5   6   0      192.41      366.51     14.72 o 
  -4   6   0     2206.22     1207.57     22.84 o 
  -3   6   0   257255.20   289963.75   2009.41 o 
  -2   6   0     9232.80     8098.61     60.43 o 
  -1   6   0       59.41      143.70     12.74 o 
   0   6   0    97846.61   119697.09    760.24 o 
  -6   7   0    32925.23    41683.25    251.48 o 
  -5   7   0    10605.53    11604.64     89.19 o 
  -4   7   0    68304.21    68093.11    441.80 o 
  -3   7   0    42635.29    39717.34    274.88 o 
  -2   7   0   132960.22   131889.91    839.99 o 
  -1   7   0     3294.16     3094.79     35.68 o 
   0   7   0     2631.65     2633.26     40.29 o 
  -7   8   0    15458.45    13651.84     90.16 o 
  -6   8   0   156091.83   161216.08   1017.71 o 
  -5   8   0       95.26      224.71     15.70 o 
  -4   8   0   124939.77   125252.48    836.01 o 
  -3   8   0    45766.89    48913.68    323.55 o 
  -2   8   0     6215.69     5297.64     50.55 o 
  -1   8   0    15764.30    15358.86     98.69 o 
   0   8   0    37196.32    39493.57    246.04 o 
  -8   9   0      648.55      507.80     15.59 o 
  -7   9   0    25647.65    25577.64    175.68 o 
  -6   9   0     2698.21     3407.91     36.15 o 
  -5   9   0     3649.21     5176.98     46.30 o 
  -4   9   0     1571.97     1204.41     21.75 o 
  -3   9   0   142225.69   155306.39   1021.31 o 
  -2   9   0     3224.89     2773.36     27.49 o 
  -1   9   0       58.57       82.01     22.69 o 
   0   9   0     3595.43     4013.26     40.73 o 
  -9  10   0     8684.18    10413.64     74.34 o 
  -8  10   0    99151.16   101646.88    626.83 o 
  -7  10   0    69980.44    73905.57    556.15 o 
  -6  10   0     4048.73     4120.04     38.62 o 
  -5  10   0     4664.54     5057.17     43.28 o 
  -4  10   0    62769.39    59671.05    387.55 o 
  -3  10   0     4304.40     4247.12     47.09 o 
  -2  10   0    31192.72    31584.05    196.72 o 
  -1  10   0    13137.37    11031.58     77.78 o 
   0  10   0    43421.10    44330.20    307.08 o 
 -10  11   0    23454.54    26151.01    191.49 o 
  -9  11   0   123237.78   122541.95    813.76 o 
  -8  11   0     2544.86     2740.29     41.74 o 
  -7  11   0      553.07      209.64     23.65 o 
  -6  11   0    70407.93    71841.23    472.47 o 
  -5  11   0     1899.50     2411.33     32.62 o 
  -4  11   0    33579.39    30870.82    213.40 o 
  -3  11   0    41521.27    43910.04    308.31 o 
  -2  11   0     2321.88     1511.70     28.96 o 
  -1  11   0     2683.10     4276.46     45.83 o 
   0  11   0   116420.39   133569.91    958.27 o 
 -11  12   0     5854.30     5452.03     55.07 o 
 -10  12   0     8354.27     7668.40     75.08 o 
  -9  12   0      102.15       29.07     26.22 o 
  -8  12   0    10110.90     9521.24     91.99 o 
  -7  12   0    18789.38    17210.25    134.17 o 
  -6  12   0      789.81     1610.56     30.05 o 
  -5  12   0    12312.17    12243.70    111.37 o 
  -4  12   0      238.93      726.45     31.10 o 
  -3  12   0     9332.88    10212.03     80.59 o 
  -2  12   0     2884.45     3033.73     36.45 o 
  -1  12   0    49546.63    49623.94    351.69 o 
   0  12   0      437.95     1107.30     67.02 o 
 -12  13   0     9168.65    10468.84     97.18 o 
 -11  13   0    25362.11    24547.44    226.49 o 
 -10  13   0    41987.55    42234.78    460.79 o 
  -9  13   0    23537.48    26908.86    212.68 o 
  -8  13   0    52642.28    53227.82    431.52 o 
  -7  13   0    21870.21    21597.03    182.52 o 
  -6  13   0    13662.35    12581.45    109.54 o 
  -5  13   0    13353.79    15026.83    126.70 o 
  -4  13   0    65543.66    63714.70    491.10 o 
  -3  13   0       52.00       50.69     38.27 o 
  -2  13   0    24785.29    25458.13    196.85 o 
  -1  13   0    56866.77    55913.62    433.95 o 
   0  13   0     1684.32     1400.40     33.20 o 
 -13  14   0      881.55     1254.13     35.77 o 
 -12  14   0   109579.32   108448.10   1031.22 o 
 -11  14   0    67946.79    67929.65    558.10 o 
 -10  14   0    24516.16    27195.85    249.77 o 
  -9  14   0   123326.31   121208.00   1055.61 o 
  -8  14   0    31793.85    31686.82    290.41 o 
  -7  14   0    13778.04    11377.15    110.27 o 
  -6  14   0    65766.87    69069.73    630.75 o 
  -5  14   0    21227.67    22105.52    184.96 o 
  -4  14   0      115.68      143.84     32.25 o 
  -3  14   0   148896.42   153509.81   1293.85 o 
  -2  14   0    63708.21    57879.01    600.39 o 
  -1  14   0    10097.71    10402.36    104.32 o 
   0  14   0    21953.73    20519.30    206.49 o 
 -14  15   0    69191.65    67786.81    725.88 o 
 -13  15   0    30023.81    28227.64    274.05 o 
 -12  15   0     3960.19     3754.27     64.08 o 
 -11  15   0   106844.92   108945.02    917.31 o 
 -10  15   0    13282.68    11108.55    147.30 o 
  -9  15   0    56924.20    55477.82    494.97 o 
  -8  15   0    29181.55    27857.28    256.90 o 
  -7  15   0     8672.30     7674.74     95.18 o 
  -6  15   0     7152.77     5776.14     86.24 o 
  -5  15   0    44992.88    42806.04    360.41 o 
  -4  15   0     1172.52     1318.01     45.00 o 
  -3  15   0    36256.54    33149.42    327.29 o 
  -2  15   0    51572.66    51547.04    727.08 o 
  -1  15   0    35834.77    36204.04    407.52 o 
   0  15   0    53563.73    51368.77    569.19 o 
 -15  16   0     1870.82     2577.32     58.11 o 
 -14  16   0    57675.95    57097.02    594.21 o 
 -13  16   0      367.14      709.50     40.09 o 
 -12  16   0     2447.39     2889.05    102.30 o 
 -11  16   0    75612.09    76748.91    676.30 o 
 -10  16   0     8322.14     8316.63    130.37 o 
  -9  16   0      107.24      106.45     29.99 o 
  -8  16   0    64347.09    63101.88    556.79 o 
  -7  16   0     8658.82     9196.51    111.54 o 
  -6  16   0     2036.21     2243.08     49.16 o 
  -5  16   0    18821.89    17547.20    160.14 o 
  -4  16   0    19087.93    18310.78    232.00 o 
  -3  16   0    26215.57    26104.97    311.15 o 
  -2  16   0      326.17      810.40     50.91 o 
  -1  16   0    32727.91    33198.82    383.72 o 
   0  16   0      234.97      908.91     51.68 o 
 -16  17   0    15652.06    15068.38    178.26 o 
 -15  17   0    17228.02    17591.23    216.14 o 
 -14  17   0    35273.32    37587.15    375.21 o 
 -13  17   0    54385.31    54205.47    472.62 o 
 -12  17   0    62327.75    66278.68    612.39 o 
 -11  17   0    10085.34     9864.58    117.33 o 
 -10  17   0     4020.70     2916.72     58.43 o 
  -9  17   0    29201.41    29655.42    329.49 o 
  -8  17   0     9651.40    10045.14    113.42 o 
  -7  17   0    26119.22    24449.17    215.68 o 
  -6  17   0    71494.47    73121.20    685.43 o 
  -5  17   0     7310.45     6520.70     85.04 o 
  -4  17   0    14419.90    13960.74    166.82 o 
  -3  17   0   126925.98   128143.91   1536.51 o 
  -2  17   0    12739.08    12148.94    146.67 o 
  -1  17   0    41805.07    41074.59    594.89 o 
   0  17   0    14840.42    15467.78    230.99 o 
 -17  18   0     5184.73     5035.64     73.17 o 
 -16  18   0     2013.24     1973.95     53.94 o 
 -15  18   0     7604.20     7514.73    122.42 o 
 -14  18   0    18120.66    18338.33    184.92 o 
 -13  18   0     8204.70     7364.74    133.99 o 
 -12  18   0    12439.89    11736.87    134.29 o 
 -11  18   0    23458.14    22529.04    225.55 o 
 -10  18   0    12856.63    11917.79    135.70 o 
  -9  18   0    30005.18    28743.17    282.61 o 
  -8  18   0    16996.17    16536.38    162.07 o 
  -7  18   0     4267.99     4378.32     68.03 o 
  -6  18   0     9017.23     7715.16    132.84 o 
  -5  18   0    13785.94    14307.92    162.05 o 
  -4  18   0     4901.76     4983.82    128.42 o 
  -3  18   0    11914.29    13478.14    206.39 o 
  -2  18   0    34871.11    34698.96    486.53 o 
  -1  18   0       48.55      631.39     50.45 o 
   0  18   0     5246.60     4744.59     81.48 o 
 -18  19   0     4482.75     4125.37     99.04 o 
 -17  19   0    85160.78    85402.88    802.61 o 
 -16  19   0     1838.64     2429.52     69.17 o 
 -15  19   0      252.34      413.72     58.50 o 
 -14  19   0    60230.08    63752.38    624.74 o 
 -13  19   0      212.95      126.76     43.60 o 
 -12  19   0      134.12      199.80     53.83 o 
 -11  19   0    40684.97    38873.98    444.10 o 
 -10  19   0      434.54      352.83     45.05 o 
  -9  19   0     5629.11     5083.23     74.88 o 
  -8  19   0    46946.28    45778.82    515.91 o 
  -7  19   0     8673.23     8840.24    105.31 o 
  -6  19   0    13151.01    13304.88    149.92 o 
  -5  19   0      682.42      708.48     35.80 o 
  -4  19   0      833.34      951.79     41.35 o 
  -3  19   0    34874.87    34376.58    488.50 o 
  -2  19   0      946.63     1575.69     67.60 o
[truncated: 405,752 more chars]
